# Supplementary material for: Expression of candidate marker genes of sugar starvation is upregulated in growth-suppressed parthenocarpic cucumber fruit. Novel gene markers for sugar starvation in growth-suppressed cucumber fruit
Source: Front Plant Sci. 2023 Aug 18;14:1241267. doi: 10.3389/fpls.2023.1241267 (PMC10471979; doi:10.3389/fpls.2023.1241267)
Supplement: Supplementary Table 1 — Analysis of RNA-seq data. [file Table_1.xlsx]

## Sheet: genes_comparison
										2:Ir4287					3:Ir4288					3:Ir4288
tracking_id	class_code	nearest_ref_id	gene_id	gene_short_name	tss_id	locus	length	coverage	link_for_IGV											2:Ir4287
										count	FPKM	conf_lo	conf_hi	status	count	FPKM	conf_lo	conf_hi	status	status	log2(fold_change)
Csa1G001370	-	-	Csa1G001370	'Unknown protein	-	Chr1:202755-203425	-	-	IGV_LINK	0	0	0	0	OK	1.08828	0.381289	0	1.37225	OK	NOTEST	inf
Csa1G001440	-	-	Csa1G001440	'Unknown protein	-	Chr1:232885-233488	-	-	IGV_LINK	0	0	0	0	OK	2.17657	0.270585	0	0.826547	OK	NOTEST	inf
Csa1G005550	-	-	Csa1G005550	'Unknown protein	-	Chr1:1039859-1040122	-	-	IGV_LINK	0	0	0	0	OK	4.35314	15.5892	0	41.4132	OK	OK	inf
Csa1G008510	-	-	Csa1G008510	'Unknown protein	-	Chr1:1325704-1331465	-	-	IGV_LINK	0	0	0	0	OK	3.26485	3.44224	0	9.40646	OK	OK	inf
Csa1G009580	-	-	Csa1G009580	'WRKY transcription factor, putative; contains IPR003657 (DNA-binding WRKY)	-	Chr1:1379812-1383471	-	-	IGV_LINK	0	0	0	0	OK	1.08828	0.0385281	0	0.138662	OK	NOTEST	inf
Csa1G009780	-	-	Csa1G009780	'GDSL esterase/lipase; contains IPR001087 (Lipase, GDSL)	-	Chr1:1482727-1485111	-	-	IGV_LINK	0	0	0	0	OK	1.08828	0.0569605	0	0.205	OK	NOTEST	inf
Csa1G009880	-	-	Csa1G009880	'Unknown protein	-	Chr1:1534334-1534897	-	-	IGV_LINK	0	0	0	0	OK	2.17657	1.29841	0	3.96621	OK	OK	inf
Csa1G014330	-	-	Csa1G014330	'Unknown protein	-	Chr1:1861325-1862348	-	-	IGV_LINK	0	0	0	0	OK	4.35314	4.0102	0	10.6532	OK	OK	inf
Csa1G025810	-	-	Csa1G025810	'Cycloartenol synthase; contains IPR008930 (Terpenoid cyclases/protein prenyltransferase alpha-alpha toroid)	-	Chr1:2874122-2876122	-	-	IGV_LINK	0	0	0	0	OK	1.08828	0.108194	0	0.389389	OK	NOTEST	inf
Csa1G032460	-	-	Csa1G032460	'Unknown protein	-	Chr1:3460565-3461919	-	-	IGV_LINK	0	0	0	0	OK	1.08828	0.482395	0	1.73613	OK	NOTEST	inf
Csa1G042350	-	-	Csa1G042350	'Myb transcription factor; contains IPR009057 (Homeodomain-like)	-	Chr1:4267871-4269227	-	-	IGV_LINK	0	0	0	0	OK	13.0594	0.803566	0	1.92964	OK	OK	inf
Csa1G042440	-	-	Csa1G042440	'Core-2/I-branching beta-1,6-N-acetylglucosaminyltransferase family protein; contains IPR003406 (Glycosyl transferase, family 14)	-	Chr1:4302847-4305404	-	-	IGV_LINK	0	0	0	0	OK	1.08828	0.0604423	0	0.217531	OK	NOTEST	inf
Csa1G045980	-	-	Csa1G045980	'Spermidine synthase; contains IPR001045 (Spermidine/spermine synthases family)	-	Chr1:5229636-5233707	-	-	IGV_LINK	0	0	0	0	OK	1.08828	0.0968756	0	3.46072	OK	NOTEST	inf
Csa1G046070	-	-	Csa1G046070	'Unknown protein	-	Chr1:5290502-5290715	-	-	IGV_LINK	0	0	0	0	OK	2.17657	2.29483	0	7.00995	OK	OK	inf
Csa1G050350	-	-	Csa1G050350	'Unknown protein	-	Chr1:5868962-5869241	-	-	IGV_LINK	0	0	0	0	OK	1.08828	0.532854	0	1.91773	OK	NOTEST	inf
Csa1G050440	-	-	Csa1G050440	'Unknown protein	-	Chr1:5924267-5924680	-	-	IGV_LINK	0	0	0	0	OK	1.08828	0.388761	0	1.39914	OK	NOTEST	inf
Csa1G051580	-	-	Csa1G051580	'MADS-box transcription factor, putative; contains IPR002487 (Transcription factor, K-box)	-	Chr1:5994546-5997180	-	-	IGV_LINK	0	0	0	0	OK	1.08828	0.21119	0	0.760069	OK	NOTEST	inf
Csa1G051630	-	-	Csa1G051630	'Acyl ACP-thioesterase; contains IPR002864 (Acyl-ACP thioesterase)	-	Chr1:6043732-6046014	-	-	IGV_LINK	0	0	0	0	OK	1.08828	0.0548196	0	0.197295	OK	NOTEST	inf
Csa1G051720	-	-	Csa1G051720	'Bidirectional sugar transporter N3; contains IPR004316 (SWEET sugar transporter)	-	Chr1:6094108-6095707	-	-	IGV_LINK	0	0	0	0	OK	1189.49	73.9554	2.26086	145.65	OK	OK	inf
Csa1G051890	-	-	Csa1G051890	'Unknown protein	-	Chr1:6210971-6211358	-	-	IGV_LINK	0	0	0	0	OK	1.08828	0.27087	0	0.974855	OK	NOTEST	inf
Csa1G058670	-	-	Csa1G058670	'Putative retroelement pol polyprotein	-	Chr1:6424111-6425926	-	-	IGV_LINK	0	0	0	0	OK	1.08828	0.0528817	0	0.19032	OK	NOTEST	inf
Csa1G063510	-	-	Csa1G063510	'Unknown protein	-	Chr1:6692208-6692553	-	-	IGV_LINK	0	0	0	0	OK	4.35314	1.34353	0	3.56913	OK	OK	inf
Csa1G065400	-	-	Csa1G065400	'Cysteine-rich repeat secretory protein; contains IPR002902 (Gnk2-homologous domain)	-	Chr1:6905862-6906839	-	-	IGV_LINK	0	0	0	0	OK	1.08828	0.0817985	0	0.294391	OK	NOTEST	inf
Csa1G068570	-	-	Csa1G068570	'Terpenoid synthase 20; contains IPR008930 (Terpenoid cyclases/protein prenyltransferase alpha-alpha toroid), IPR008949 (Terpenoid synthase)	-	Chr1:7013699-7019612	-	-	IGV_LINK	0	0	0	0	OK	20.6774	0.709087	0	1.67241	OK	OK	inf
Csa1G071260	-	-	Csa1G071260	'Serine/threonine-protein kinase; contains IPR000858 (S-locus glycoprotein), IPR001480 (Bulb-type lectin domain), IPR003609 (Apple-like)	-	Chr1:7176964-7178380	-	-	IGV_LINK	0	0	0	0	OK	1.08828	0.0468889	0	0.168752	OK	NOTEST	inf
Csa1G071840	-	-	Csa1G071840	'Putative MYB transcription factor; contains IPR009057 (Homeodomain-like)	-	Chr1:7223087-7224298	-	-	IGV_LINK	0	0	0	0	OK	4.35314	0.304165	0	0.808022	OK	NOTEST	inf
Csa1G071860	-	-	Csa1G071860	'Unknown protein; contains IPR022251 (Protein of unknown function wound-induced)	-	Chr1:7232341-7232743	-	-	IGV_LINK	0	0	0	0	OK	31.5602	7.34552	0	17.3297	OK	OK	inf
Csa1G073660	-	-	Csa1G073660	'Unknown protein	-	Chr1:7462871-7463712	-	-	IGV_LINK	0	0	0	0	OK	1.08828	0.180497	0	0.649604	OK	NOTEST	inf
Csa1G097690	-	-	Csa1G097690	'High-affinity nitrate transporter; contains IPR016196 (Major facilitator superfamily domain, general substrate transporter)	-	Chr1:8576229-8585634	-	-	IGV_LINK	0	0	0	0	OK	26.1188	2.01399	0	4.77469	OK	OK	inf
Csa1G124020	-	-	Csa1G124020	'Egg cell-secreted protein 1.1; contains IPR008502 (Prolamin-like domain)	-	Chr1:9256287-9256716	-	-	IGV_LINK	0	0	0	0	OK	1.08828	0.226769	0	0.816135	OK	NOTEST	inf
Csa1G132120	-	-	Csa1G132120	'Zinc finger family protein; contains IPR013087 (Zinc finger C2H2-type/integrase DNA-binding domain)	-	Chr1:9425553-9426681	-	-	IGV_LINK	0	0	0	0	OK	2.17657	0.122022	0	0.372739	OK	NOTEST	inf
Csa1G144340	-	-	Csa1G144340	'Unknown protein	-	Chr1:9661024-9661293	-	-	IGV_LINK	0	0	0	0	OK	1.08828	0.853035	0	3.07005	OK	OK	inf
Csa1G145900	-	-	Csa1G145900	'Unknown protein	-	Chr1:9732385-9732601	-	-	IGV_LINK	0	0	0	0	OK	1.08828	1.09534	0	3.94211	OK	OK	inf
Csa1G152500	-	-	Csa1G152500	'CBS domain-containing protein-like; contains IPR000644 (Cystathionine beta-synthase, core)	-	Chr1:9909000-9912704	-	-	IGV_LINK	0	0	0	0	OK	1.08828	0.052786	0	0.189975	OK	NOTEST	inf
Csa1G154070	-	-	Csa1G154070	'Unknown protein	-	Chr1:10012435-10013366	-	-	IGV_LINK	0	0	0	0	OK	2.17657	1.58448	0	4.84008	OK	OK	inf
Csa1G172600	-	-	Csa1G172600	'Myosin-9; contains IPR008545 (Protein of unknown function DUF827, plant)	-	Chr1:10683938-10686611	-	-	IGV_LINK	0	0	0	0	OK	3.26485	0.0774691	0	0.211696	OK	NOTEST	inf
Csa1G183070	-	-	Csa1G183070	'Cysteine proteinase inhibitor; contains IPR000010 (Proteinase inhibitor I25, cystatin), IPR027214 (Cystatin)	-	Chr1:11183855-11184215	-	-	IGV_LINK	0	0	0	0	OK	2.17657	0.618847	0	1.89038	OK	OK	inf
Csa1G186620	-	-	Csa1G186620	'TNFR/CD27/30/40/95 cysteine-rich region	-	Chr1:11281212-11281661	-	-	IGV_LINK	0	0	0	0	OK	15.236	2.94601	0	7.03173	OK	OK	inf
Csa1G192190	-	-	Csa1G192190	'Unknown protein	-	Chr1:11400958-11401583	-	-	IGV_LINK	0	0	0	0	OK	4.35314	0.5149	0	1.36785	OK	NOTEST	inf
Csa1G202280	-	-	Csa1G202280	'Xyloglucan endotransglucosylase/hydrolase protein 14, putative; contains IPR008985 (Concanavalin A-like lectin/glucanases superfamily), IPR016455 (Xyloglucan endotransglucosylase/hydrolase)	-	Chr1:11575429-11577470	-	-	IGV_LINK	0	0	0	0	OK	1.08828	0.0716517	0	0.257873	OK	NOTEST	inf
Csa1G232030	-	-	Csa1G232030	'Unknown protein	-	Chr1:12133209-12133434	-	-	IGV_LINK	0	0	0	0	OK	4.35314	3.84441	0	10.2128	OK	OK	inf
Csa1G232040	-	-	Csa1G232040	'Unknown protein	-	Chr1:12133484-12133839	-	-	IGV_LINK	0	0	0	0	OK	2.17657	6.4629	0	19.742	OK	OK	inf
Csa1G256730	-	-	Csa1G256730	'Unknown protein	-	Chr1:12543264-12543605	-	-	IGV_LINK	0	0	0	0	OK	1.08828	0.343701	0	1.23697	OK	NOTEST	inf
Csa1G264540	-	-	Csa1G264540	'Dimethylaniline monooxygenase, putative; contains IPR020946 (Flavin monooxygenase-like)	-	Chr1:12784051-12784990	-	-	IGV_LINK	0	0	0	0	OK	1.08828	0.103584	0	0.372796	OK	NOTEST	inf
Csa1G268320	-	-	Csa1G268320	'Unknown protein	-	Chr1:13010769-13011021	-	-	IGV_LINK	0	0	0	0	OK	5.44142	3.45682	0	8.99504	OK	OK	inf
Csa1G294030	-	-	Csa1G294030	'Glutamate receptor; contains IPR001828 (Extracellular ligand-binding receptor)	-	Chr1:13324799-13325744	-	-	IGV_LINK	0	0	0	0	OK	1.08828	0.0754511	0	0.271547	OK	NOTEST	inf
Csa1G303710	-	-	Csa1G303710	'Unknown protein	-	Chr1:13528610-13529329	-	-	IGV_LINK	0	0	0	0	OK	1.08828	0.209674	0	0.754611	OK	NOTEST	inf
Csa1G320360	-	-	Csa1G320360	'Unknown protein	-	Chr1:13751993-13753521	-	-	IGV_LINK	0	0	0	0	OK	1.08828	0.460406	0	1.65699	OK	NOTEST	inf
Csa1G348950	-	-	Csa1G348950	'Blue copper protein, putative; contains IPR008972 (Cupredoxin)	-	Chr1:14026603-14027722	-	-	IGV_LINK	0	0	0	0	OK	1.08828	0.184491	0	0.66398	OK	NOTEST	inf
Csa1G392600	-	-	Csa1G392600	'Histone H3; contains IPR000164 (Histone H3), IPR009072 (Histone-fold)	-	Chr1:14673683-14674007	-	-	IGV_LINK	0	0	0	0	OK	1.08828	0.547039	0	1.96878	OK	OK	inf
Csa1G422980	-	-	Csa1G422980	'Xyloglucan endotransglucosylase/hydrolase; contains IPR008264 (Beta-glucanase), IPR008985 (Concanavalin A-like lectin/glucanases superfamily), IPR016455 (Xyloglucan endotransglucosylase/hydrolase)	-	Chr1:15338673-15339751	-	-	IGV_LINK	0	0	0	0	OK	1.08828	0.0802237	0	0.288723	OK	NOTEST	inf
Csa1G435730	-	-	Csa1G435730	'Receptor protein kinase-like protein; contains IPR001611 (Leucine-rich repeat)	-	Chr1:16005879-16007074	-	-	IGV_LINK	0	0	0	0	OK	2.17657	0.158271	0	0.483466	OK	NOTEST	inf
Csa1G435740	-	-	Csa1G435740	'Probable leucine-rich repeat receptor-like protein kinase; contains IPR001611 (Leucine-rich repeat)	-	Chr1:16007564-16008236	-	-	IGV_LINK	0	0	0	0	OK	1.08828	0.11663	0	0.419748	OK	NOTEST	inf
Csa1G435770	-	-	Csa1G435770	'Epoxide hydrolase	-	Chr1:16026052-16027008	-	-	IGV_LINK	0	0	0	0	OK	1.08828	0.135607	0	0.488046	OK	NOTEST	inf
Csa1G469740	-	-	Csa1G469740	'Putative WRKY transcription factor; contains IPR003657 (DNA-binding WRKY)	-	Chr1:16864642-16865766	-	-	IGV_LINK	0	0	0	0	OK	1.08828	0.0744877	0	0.26808	OK	NOTEST	inf
Csa1G478600	-	-	Csa1G478600	'AT3g49250/F2K15_110	-	Chr1:17255417-17258325	-	-	IGV_LINK	0	0	0	0	OK	3.26485	0.16681	0	0.455834	OK	NOTEST	inf
Csa1G488740	-	-	Csa1G488740	'Unknown protein	-	Chr1:17472409-17472784	-	-	IGV_LINK	0	0	0	0	OK	6.52971	1.7206	0	4.35564	OK	OK	inf
Csa1G488750	-	-	Csa1G488750	'Myb transcription factor; contains IPR009057 (Homeodomain-like)	-	Chr1:17473554-17473943	-	-	IGV_LINK	0	0	0	0	OK	4.35314	1.68678	0	4.48097	OK	OK	inf
Csa1G496300	-	-	Csa1G496300	'Chitinase 1, putative; contains IPR000677 (2S globulin), IPR017853 (Glycoside hydrolase, superfamily)	-	Chr1:17555203-17556387	-	-	IGV_LINK	0	0	0	0	OK	1.08828	0.0766405	0	0.275827	OK	NOTEST	inf
Csa1G523100	-	-	Csa1G523100	'Unknown protein	-	Chr1:18182012-18183620	-	-	IGV_LINK	0	0	0	0	OK	1.08828	5.36268	0	19.3002	OK	OK	inf
Csa1G532240	-	-	Csa1G532240	'Unknown protein	-	Chr1:18756084-18756419	-	-	IGV_LINK	0	0	0	0	OK	9.79456	6.5008	0	15.7973	OK	OK	inf
Csa1G532250	-	-	Csa1G532250	'Unknown protein	-	Chr1:18762357-18762657	-	-	IGV_LINK	0	0	0	0	OK	1.08828	1.20384	0	4.3326	OK	OK	inf
Csa1G533650	-	-	Csa1G533650	'Peroxidase 3; contains IPR010255 (Haem peroxidase)	-	Chr1:19026274-19028170	-	-	IGV_LINK	0	0	0	0	OK	1.08828	0.0714761	0	0.257241	OK	NOTEST	inf
Csa1G537340	-	-	Csa1G537340	'Unknown protein	-	Chr1:19338859-19339546	-	-	IGV_LINK	0	0	0	0	OK	1.08828	0.203109	0	0.730985	OK	NOTEST	inf
Csa1G542460	-	-	Csa1G542460	'Putative receptor-like protein kinase 4; contains IPR011009 (Protein kinase-like domain)	-	Chr1:20076156-20077416	-	-	IGV_LINK	0	0	0	0	OK	4.35314	0.214442	0	0.569672	OK	NOTEST	inf
Csa1G542470	-	-	Csa1G542470	'Receptor-like protein kinase	-	Chr1:20077603-20077936	-	-	IGV_LINK	0	0	0	0	OK	2.17657	0.7209	0	2.20211	OK	OK	inf
Csa1G560740	-	-	Csa1G560740	'Mads box protein, putative; contains IPR002100 (Transcription factor, MADS-box)	-	Chr1:20398806-20399627	-	-	IGV_LINK	0	0	0	0	OK	3.26485	0.345743	0	0.944794	OK	NOTEST	inf
Csa1G560840	-	-	Csa1G560840	'Unknown protein	-	Chr1:20491086-20491454	-	-	IGV_LINK	0	0	0	0	OK	3.26485	0.890759	0	2.43413	OK	OK	inf
Csa1G561420	-	-	Csa1G561420	'Transcription regulatory protein SNF5	-	Chr1:20567849-20570180	-	-	IGV_LINK	0	0	0	0	OK	15.236	0.776227	0	1.85275	OK	OK	inf
Csa1G569120	-	-	Csa1G569120	'Unknown protein	-	Chr1:20788211-20789963	-	-	IGV_LINK	0	0	0	0	OK	2.17657	0.411951	0	1.25837	OK	NOTEST	inf
Csa1G569150	-	-	Csa1G569150	'Unknown protein	-	Chr1:20813702-20819202	-	-	IGV_LINK	0	0	0	0	OK	3.26485	0.207562	0	0.567196	OK	NOTEST	inf
Csa1G569340	-	-	Csa1G569340	'Putative purine permease; contains IPR004853 (Domain of unknown function DUF250), IPR016196 (Major facilitator superfamily domain, general substrate transporter)	-	Chr1:20925298-20926471	-	-	IGV_LINK	0	0	0	0	OK	5.44142	0.31596	0	0.822166	OK	NOTEST	inf
Csa1G569500	-	-	Csa1G569500	'F22F7.17 protein	-	Chr1:21015783-21017266	-	-	IGV_LINK	0	0	0	0	OK	1.08828	0.141186	0	0.508125	OK	NOTEST	inf
Csa1G572420	-	-	Csa1G572420	'Histidine-containing phosphotransfer protein, putative; contains IPR008207 (Signal transduction histidine kinase, phosphotransfer (Hpt) domain)	-	Chr1:21290379-21293390	-	-	IGV_LINK	0	0	0	0	OK	3.26485	0.34989	0	0.956127	OK	NOTEST	inf
Csa1G572440	-	-	Csa1G572440	'Pyrimidine-specific ribonucleoside hydrolase rihA; contains IPR001910 (Inosine/uridine-preferring nucleoside hydrolase domain), IPR023186 (Inosine/uridine-preferring nucleoside hydrolase)	-	Chr1:21309765-21322127	-	-	IGV_LINK	0	0	0	0	OK	11.9711	0.241507	0	0.579086	OK	NOTEST	inf
Csa1G574780	-	-	Csa1G574780	'Late embryogenesis abundant protein D-34, putative; contains IPR007011 (Seed maturation protein)	-	Chr1:21571422-21573026	-	-	IGV_LINK	0	0	0	0	OK	5.44142	0.406145	0	1.05684	OK	NOTEST	inf
Csa1G586900	-	-	Csa1G586900	'Unknown protein	-	Chr1:22053189-22053928	-	-	IGV_LINK	0	0	0	0	OK	6.52971	0.768956	0	1.94658	OK	OK	inf
Csa1G589060	-	-	Csa1G589060	'Cytokinin oxidase/dehydrogenase; contains IPR016164 (FAD-linked oxidase-like, C-terminal), IPR016166 (FAD-binding, type 2), IPR016170 (Vanillyl-alcohol oxidase/Cytokinin dehydrogenase C-terminal domain)	-	Chr1:22245712-22246951	-	-	IGV_LINK	0	0	0	0	OK	2.17657	0.225158	0	0.687783	OK	NOTEST	inf
Csa1G589070	-	-	Csa1G589070	'Cytokinin oxidase/dehydrogenase-like; contains IPR016166 (FAD-binding, type 2)	-	Chr1:22247523-22248204	-	-	IGV_LINK	0	0	0	0	OK	3.26485	0.343706	0	0.939228	OK	NOTEST	inf
Csa1G590800	-	-	Csa1G590800	'Beta-galactosidase; contains IPR001944 (Glycoside hydrolase, family 35)	-	Chr1:22443790-22446299	-	-	IGV_LINK	0	0	0	0	OK	1.08828	0.0909834	0	0.327447	OK	NOTEST	inf
Csa1G597080	-	-	Csa1G597080	'Unknown protein	-	Chr1:22634525-22634747	-	-	IGV_LINK	0	0	0	0	OK	1.08828	1.00255	0	3.60815	OK	OK	inf
Csa1G600840	-	-	Csa1G600840	'Unknown protein	-	Chr1:23248301-23250212	-	-	IGV_LINK	0	0	0	0	OK	1.08828	5.36268	0	19.3002	OK	OK	inf
Csa1G605630	-	-	Csa1G605630	'U-box domain-containing protein; contains IPR013083 (Zinc finger, RING/FYVE/PHD-type), IPR016024 (Armadillo-type fold)	-	Chr1:23693265-23698416	-	-	IGV_LINK	0	0	0	0	OK	3.26485	0.117446	0	0.320938	OK	NOTEST	inf
Csa1G615150	-	-	Csa1G615150	'Transferase, transferring glycosyl groups, putative; contains IPR006740 (Protein of unknown function DUF604)	-	Chr1:24228669-24232620	-	-	IGV_LINK	0	0	0	0	OK	4.35314	0.169443	0	0.45013	OK	NOTEST	inf
Csa1G627450	-	-	Csa1G627450	'Unknown protein	-	Chr1:24669567-24673208	-	-	IGV_LINK	0	0	0	0	OK	1.08828	1.57188	0	38.4526	OK	OK	inf
Csa1G627480	-	-	Csa1G627480	'Putative uncharacterized protein At1g28190/F3H9_13; contains IPR025322 (Protein of unknown function DUF4228)	-	Chr1:24707693-24708363	-	-	IGV_LINK	0	0	0	0	OK	1.08828	0.117098	0	0.421433	OK	NOTEST	inf
Csa1G653310	-	-	Csa1G653310	'Vacuolar protein sorting-associated protein, putative	-	Chr1:26049042-26049237	-	-	IGV_LINK	0	0	0	0	OK	1.08828	1.57188	0	5.65715	OK	OK	inf
Csa1G660160	-	-	Csa1G660160	'Unknown protein	-	Chr1:26540376-26540972	-	-	IGV_LINK	0	0	0	0	OK	1.08828	0.494147	0	1.77843	OK	NOTEST	inf
Csa1G680080	-	-	Csa1G680080	'Unknown protein	-	Chr1:27385686-27386258	-	-	IGV_LINK	0	0	0	0	OK	2.17657	0.54174	0	1.65484	OK	OK	inf
Csa2G000390	-	-	Csa2G000390	'Heat stress transcription factor A2; contains IPR011991 (Winged helix-turn-helix DNA-binding domain)	-	Chr2:216754-218439	-	-	IGV_LINK	0	0	0	0	OK	1.08828	0.0597001	0	0.214859	OK	NOTEST	inf
Csa2G000450	-	-	Csa2G000450	'Unknown protein	-	Chr2:264057-264586	-	-	IGV_LINK	0	0	0	0	OK	2.17657	0.326638	0	0.997773	OK	NOTEST	inf
Csa2G005940	-	-	Csa2G005940	'Unknown protein	-	Chr2:980989-981416	-	-	IGV_LINK	0	0	0	0	OK	1.08828	0.471158	0	1.69569	OK	NOTEST	inf
Csa2G006210	-	-	Csa2G006210	'Polygalacturonase, putative; contains IPR000743 (Glycoside hydrolase, family 28), IPR011050 (Pectin lyase fold/virulence factor)	-	Chr2:1158747-1160338	-	-	IGV_LINK	0	0	0	0	OK	1.08828	0.0731796	0	0.263372	OK	NOTEST	inf
Csa2G010150	-	-	Csa2G010150	'Unknown protein; contains IPR008889 (VQ)	-	Chr2:1836082-1836502	-	-	IGV_LINK	0	0	0	0	OK	1.08828	0.234975	0	0.845669	OK	NOTEST	inf
Csa2G010160	-	-	Csa2G010160	'Sigma factor binding protein 1, chloroplastic; contains IPR008889 (VQ)	-	Chr2:1842927-1843350	-	-	IGV_LINK	0	0	0	0	OK	2.17657	0.464349	0	1.41843	OK	NOTEST	inf
Csa2G010360	-	-	Csa2G010360	'Tir-nbs-lrr resistance protein; contains IPR000157 (Toll/interleukin-1 receptor homology (TIR) domain)	-	Chr2:1956667-1956928	-	-	IGV_LINK	0	0	0	0	OK	1.08828	0.629835	0	2.26676	OK	OK	inf
Csa2G010380	-	-	Csa2G010380	'Wound-induced protein WIN1; contains IPR014733 (Barwin-like endoglucanase)	-	Chr2:1967159-1967772	-	-	IGV_LINK	0	0	0	0	OK	1.08828	0.226769	0	0.816135	OK	NOTEST	inf
Csa2G012700	-	-	Csa2G012700	'Unknown protein	-	Chr2:2244273-2245005	-	-	IGV_LINK	0	0	0	0	OK	81.6213	7.81039	0	16.9447	OK	OK	inf
Csa2G023890	-	-	Csa2G023890	'Lipoxygenase; contains IPR000907 (Lipoxygenase)	-	Chr2:2795742-2796582	-	-	IGV_LINK	0	0	0	0	OK	1.08828	0.142915	0	0.514348	OK	NOTEST	inf
Csa2G034690	-	-	Csa2G034690	'Enzyme inhibitor, putative; contains IPR006501 (Pectinesterase inhibitor)	-	Chr2:3433542-3434016	-	-	IGV_LINK	0	0	0	0	OK	1.08828	0.193034	0	0.694726	OK	NOTEST	inf
Csa2G034770	-	-	Csa2G034770	'Unknown protein	-	Chr2:3464517-3464883	-	-	IGV_LINK	0	0	0	0	OK	1.08828	0.299951	0	1.07952	OK	NOTEST	inf
Csa2G035340	-	-	Csa2G035340	'Unknown protein	-	Chr2:3517940-3518159	-	-	IGV_LINK	0	0	0	0	OK	1.08828	1.04718	0	3.76878	OK	OK	inf
Csa2G049950	-	-	Csa2G049950	'UDP-glucose:flavonoid 3-O-glucosyltransferase; contains IPR002213 (UDP-glucuronosyl/UDP-glucosyltransferase)	-	Chr2:4125241-4125796	-	-	IGV_LINK	0	0	0	0	OK	1.08828	0.152239	0	0.547903	OK	NOTEST	inf
Csa2G055000	-	-	Csa2G055000	'Choline dehydrogenase; contains IPR012132 (Glucose-methanol-choline oxidoreductase)	-	Chr2:4172280-4174383	-	-	IGV_LINK	0	0	0	0	OK	1.08828	0.0410492	0	0.147735	OK	NOTEST	inf
Csa2G070920	-	-	Csa2G070920	'Putative LOB domain-containing family protein; contains IPR004883 (Lateral organ boundaries, LOB)	-	Chr2:5562562-5563219	-	-	IGV_LINK	0	0	0	0	OK	5.44142	0.601177	0	1.56433	OK	OK	inf
Csa2G095920	-	-	Csa2G095920	'Unknown protein	-	Chr2:7245848-7246214	-	-	IGV_LINK	0	0	0	0	OK	1.08828	0.532854	0	1.91773	OK	NOTEST	inf
Csa2G108650	-	-	Csa2G108650	'Unknown protein	-	Chr2:7687427-7687844	-	-	IGV_LINK	0	0	0	0	OK	6.52971	1.42706	0	3.61254	OK	OK	inf
Csa2G151080	-	-	Csa2G151080	'Auxin-induced protein 5NG4, putative	-	Chr2:9068958-9069285	-	-	IGV_LINK	0	0	0	0	OK	1.08828	0.374088	0	1.34634	OK	NOTEST	inf
Csa2G151580	-	-	Csa2G151580	'WAT1-related protein; contains IPR000620 (Drug/metabolite transporter)	-	Chr2:9076962-9078774	-	-	IGV_LINK	0	0	0	0	OK	1.08828	0.309424	0	1.11361	OK	NOTEST	inf
Csa2G174660	-	-	Csa2G174660	'Myb-related transcription factor	-	Chr2:9996923-9997531	-	-	IGV_LINK	0	0	0	0	OK	1.08828	0.133742	0	0.481333	OK	NOTEST	inf
Csa2G176170	-	-	Csa2G176170	'Unknown protein	-	Chr2:10051443-10051746	-	-	IGV_LINK	0	0	0	0	OK	7.61799	3.08169	0	7.65839	OK	OK	inf
Csa2G177210	-	-	Csa2G177210	'Ethylene-responsive transcription factor 1B, putative; contains IPR016177 (DNA-binding, integrase-type)	-	Chr2:10113646-10114542	-	-	IGV_LINK	0	0	0	0	OK	17.4126	1.2889	0	3.08534	OK	OK	inf
Csa2G190790	-	-	Csa2G190790	'Photosystem II reaction center protein I; contains IPR003686 (Photosystem II PsbI), IPR008896 (Uncharacterised protein family Ycf1)	-	Chr2:10269488-10270222	-	-	IGV_LINK	0	0	0	0	OK	1.08828	0.27087	0	0.974855	OK	NOTEST	inf
Csa2G222100	-	-	Csa2G222100	'Transmembrane BAX inhibitor motif-containing protein 4; contains IPR006214 (Bax inhibitor 1-related)	-	Chr2:10735002-10736757	-	-	IGV_LINK	0	0	0	0	OK	3.26485	0.403072	0	1.11276	OK	NOTEST	inf
Csa2G224250	-	-	Csa2G224250	'Chlorophyllase 1; contains IPR010821 (Chlorophyllase)	-	Chr2:10900450-10902268	-	-	IGV_LINK	0	0	0	0	OK	1.08828	0.0813423	0	0.292749	OK	NOTEST	inf
Csa2G225300	-	-	Csa2G225300	'Unknown protein	-	Chr2:10938189-10938468	-	-	IGV_LINK	0	0	0	0	OK	2.17657	1.06571	0	3.25539	OK	OK	inf
Csa2G237730	-	-	Csa2G237730	'Unknown protein	-	Chr2:11617603-11618001	-	-	IGV_LINK	0	0	0	0	OK	4.35314	1.03102	0	2.73894	OK	OK	inf
Csa2G258710	-	-	Csa2G258710	'Auxin-induced SAUR-like protein; contains IPR003676 (Auxin responsive SAUR protein)	-	Chr2:12568032-12568597	-	-	IGV_LINK	0	0	0	0	OK	1.08828	0.148367	0	0.533969	OK	NOTEST	inf
Csa2G258730	-	-	Csa2G258730	'Auxin-induced SAUR-like protein; contains IPR003676 (Auxin responsive SAUR protein)	-	Chr2:12573409-12573703	-	-	IGV_LINK	0	0	0	0	OK	1.08828	0.471158	0	1.69569	OK	NOTEST	inf
Csa2G258760	-	-	Csa2G258760	'Auxin-induced protein 6B; contains IPR003676 (Auxin responsive SAUR protein)	-	Chr2:12582409-12582982	-	-	IGV_LINK	0	0	0	0	OK	1.08828	0.145409	0	0.523322	OK	NOTEST	inf
Csa2G263850	-	-	Csa2G263850	'Aquaporin protein 6; contains IPR000425 (Major intrinsic protein), IPR023271 (Aquaporin-like)	-	Chr2:12625561-12626970	-	-	IGV_LINK	0	0	0	0	OK	18.5008	1.25826	0	3.00119	OK	OK	inf
Csa2G270190	-	-	Csa2G270190	'Ccr4-associated factor, putative; contains IPR006941 (Ribonuclease CAF1), IPR012337 (Ribonuclease H-like domain)	-	Chr2:12892453-12893356	-	-	IGV_LINK	0	0	0	0	OK	1.08828	0.0797849	0	0.287144	OK	NOTEST	inf
Csa2G287050	-	-	Csa2G287050	'Protease inhibitor; contains IPR000864 (Proteinase inhibitor I13, potato inhibitor I)	-	Chr2:13666401-13666620	-	-	IGV_LINK	0	0	0	0	OK	1.08828	1.04718	0	3.76878	OK	OK	inf
Csa2G292750	-	-	Csa2G292750	'Unknown protein	-	Chr2:13769992-13774793	-	-	IGV_LINK	0	0	0	0	OK	1.08828	1.7745	0	42.8955	OK	OK	inf
Csa2G346020	-	-	Csa2G346020	'Peroxidase 64, putative; contains IPR010255 (Haem peroxidase)	-	Chr2:15475647-15476965	-	-	IGV_LINK	0	0	0	0	OK	1.08828	0.070611	0	0.254128	OK	NOTEST	inf
Csa2G346030	-	-	Csa2G346030	'UPF0496 protein; contains IPR007749 (Protein of unknown function DUF677)	-	Chr2:15481030-15483577	-	-	IGV_LINK	0	0	0	0	OK	1.08828	0.0578645	0	0.208253	OK	NOTEST	inf
Csa2G349070	-	-	Csa2G349070	'UDP-galactose:fucoside alpha-3-galactosyltransferase; contains IPR025322 (Protein of unknown function DUF4228)	-	Chr2:15817928-15818681	-	-	IGV_LINK	0	0	0	0	OK	1.08828	0.100376	0	0.361251	OK	NOTEST	inf
Csa2G350330	-	-	Csa2G350330	'Hydroxycinnamoyl CoA shikimate hydroxycinnamoyl transferase; contains IPR003480 (Transferase), IPR023213 (Chloramphenicol acetyltransferase-like domain)	-	Chr2:15947966-15948380	-	-	IGV_LINK	0	0	0	0	OK	1.08828	0.240781	0	0.866567	OK	NOTEST	inf
Csa2G351780	-	-	Csa2G351780	'Unknown protein	-	Chr2:16214582-16214778	-	-	IGV_LINK	0	0	0	0	OK	2.17657	5.92377	0	18.0952	OK	OK	inf
Csa2G351860	-	-	Csa2G351860	'Unknown protein	-	Chr2:16261591-16261988	-	-	IGV_LINK	0	0	0	0	OK	2.17657	0.517792	0	1.58168	OK	NOTEST	inf
Csa2G353460	-	-	Csa2G353460	'1-aminocyclopropane-1-carboxylate synthase; contains IPR015424 (Pyridoxal phosphate-dependent transferase)	-	Chr2:16345625-16347484	-	-	IGV_LINK	0	0	0	0	OK	11.9711	0.557444	0	1.33664	OK	OK	inf
Csa2G354080	-	-	Csa2G354080	'Phytosulfokines; contains IPR009438 (Phytosulfokine)	-	Chr2:16447556-16448162	-	-	IGV_LINK	0	0	0	0	OK	1.08828	0.177748	0	0.63971	OK	NOTEST	inf
Csa2G354790	-	-	Csa2G354790	'Transcription factor, putative; contains IPR011598 (Myc-type, basic helix-loop-helix (bHLH) domain)	-	Chr2:16563648-16565263	-	-	IGV_LINK	0	0	0	0	OK	2.17657	0.142603	0	0.435605	OK	NOTEST	inf
Csa2G357240	-	-	Csa2G357240	'Glutamate receptor 2.7; contains IPR001320 (Ionotropic glutamate receptor), IPR001638 (Extracellular solute-binding protein, family 3), IPR001828 (Extracellular ligand-binding receptor)	-	Chr2:16816238-16821453	-	-	IGV_LINK	0	0	0	0	OK	1.08828	0.027555	0	0.0991697	OK	NOTEST	inf
Csa2G357310	-	-	Csa2G357310	'Unknown protein	-	Chr2:16856728-16857004	-	-	IGV_LINK	0	0	0	0	OK	3.26485	3.61152	0	9.86903	OK	OK	inf
Csa2G357850	-	-	Csa2G357850	'Probable calcium-binding protein CML18; contains IPR011992 (EF-hand-like domain)	-	Chr2:16888137-16888383	-	-	IGV_LINK	0	0	0	0	OK	5.44142	3.69367	0	9.61136	OK	OK	inf
Csa2G359950	-	-	Csa2G359950	'Calmodulin 4, putative; contains IPR011992 (EF-hand-like domain)	-	Chr2:16943659-16944175	-	-	IGV_LINK	0	0	0	0	OK	3.26485	0.50846	0	1.38944	OK	NOTEST	inf
Csa2G360560	-	-	Csa2G360560	'Patatin, putative; contains IPR016035 (Acyl transferase/acyl hydrolase/lysophospholipase)	-	Chr2:16991006-16993944	-	-	IGV_LINK	0	0	0	0	OK	2.17657	0.142603	0	0.435605	OK	NOTEST	inf
Csa2G360680	-	-	Csa2G360680	'Serpin; contains IPR000215 (Serpin family), IPR023795 (Protease inhibitor I4, serpin, conserved site), IPR023796 (Serpin domain)	-	Chr2:17067537-17069783	-	-	IGV_LINK	0	0	0	0	OK	4.35314	0.233076	0	0.619174	OK	NOTEST	inf
Csa2G360760	-	-	Csa2G360760	'Unknown protein	-	Chr2:17114670-17115105	-	-	IGV_LINK	0	0	0	0	OK	1.08828	0.221608	0	0.797561	OK	NOTEST	inf
Csa2G361760	-	-	Csa2G361760	'Pectinesterase-3, putative; contains IPR011050 (Pectin lyase fold/virulence factor)	-	Chr2:17358490-17360485	-	-	IGV_LINK	0	0	0	0	OK	1.08828	0.0688608	0	0.247828	OK	NOTEST	inf
Csa2G363010	-	-	Csa2G363010	'Ethylene-responsive transcription factor 5; contains IPR016177 (DNA-binding, integrase-type)	-	Chr2:17515382-17516021	-	-	IGV_LINK	0	0	0	0	OK	2.17657	0.249735	0	0.76286	OK	NOTEST	inf
Csa2G368260	-	-	Csa2G368260	'Gibberellin-regulated protein; contains IPR003854 (Gibberellin regulated protein)	-	Chr2:17758876-17759342	-	-	IGV_LINK	0	0	0	0	OK	3.26485	1.41347	0	3.86253	OK	OK	inf
Csa2G373590	-	-	Csa2G373590	'Putative uncharacterized protein MAX4-1; contains IPR004294 (Carotenoid oxygenase)	-	Chr2:18727347-18731178	-	-	IGV_LINK	0	0	0	0	OK	1.08828	0.0320334	0	0.115288	OK	NOTEST	inf
Csa2G376820	-	-	Csa2G376820	'Putative calmodulin-like protein; contains IPR011992 (EF-hand-like domain)	-	Chr2:18967755-18968402	-	-	IGV_LINK	0	0	0	0	OK	2.17657	0.245531	0	0.750017	OK	NOTEST	inf
Csa2G379090	-	-	Csa2G379090	'Fasciclin-like arabinogalactan protein family protein; contains IPR000782 (FAS1 domain)	-	Chr2:19171418-19172502	-	-	IGV_LINK	0	0	0	0	OK	2.17657	0.127908	0	0.390717	OK	NOTEST	inf
Csa2G379320	-	-	Csa2G379320	'Putative gibberellin 3 beta hydroxylase; contains IPR005123 (Oxoglutarate/iron-dependent dioxygenase), IPR027443 (Isopenicillin N synthase-like)	-	Chr2:19308542-19309121	-	-	IGV_LINK	0	0	0	0	OK	1.08828	0.143266	0	0.515611	OK	NOTEST	inf
Csa2G382420	-	-	Csa2G382420	'Serine-rich protein	-	Chr2:19684950-19685556	-	-	IGV_LINK	0	0	0	0	OK	4.35314	0.53743	0	1.4277	OK	OK	inf
Csa2G382600	-	-	Csa2G382600	'Unknown protein	-	Chr2:19795926-19796112	-	-	IGV_LINK	0	0	0	0	OK	7.61799	13.2462	0	32.9185	OK	OK	inf
Csa2G405000	-	-	Csa2G405000	'Unknown protein	-	Chr2:20905072-20905353	-	-	IGV_LINK	0	0	0	0	OK	1.08828	1.48439	0	5.34229	OK	OK	inf
Csa2G406690	-	-	Csa2G406690	'Sulfite oxidase; contains IPR008335 (Eukaryotic molybdopterin oxidoreductase), IPR014756 (Immunoglobulin E-set)	-	Chr2:21006427-21010237	-	-	IGV_LINK	0	0	0	0	OK	1.08828	0.0612032	0	0.220269	OK	NOTEST	inf
Csa2G408340	-	-	Csa2G408340	'Unknown protein	-	Chr2:21134932-21135580	-	-	IGV_LINK	0	0	0	0	OK	1.08828	0.122508	0	0.440903	OK	NOTEST	inf
Csa2G416200	-	-	Csa2G416200	'Cellulose synthase-like protein; contains IPR005150 (Cellulose synthase)	-	Chr2:21494725-21496542	-	-	IGV_LINK	0	0	0	0	OK	2.17657	0.210532	0	0.643106	OK	NOTEST	inf
Csa2G416210	-	-	Csa2G416210	'Cellulose synthase-like protein H1; contains IPR005150 (Cellulose synthase)	-	Chr2:21496984-21500859	-	-	IGV_LINK	0	0	0	0	OK	2.17657	0.130192	0	0.397693	OK	NOTEST	inf
Csa2G416220	-	-	Csa2G416220	'Cellulose synthase-like protein; contains IPR005150 (Cellulose synthase)	-	Chr2:21514583-21519321	-	-	IGV_LINK	0	0	0	0	OK	2.17657	0.0894635	0	0.273282	OK	NOTEST	inf
Csa2G416830	-	-	Csa2G416830	'Unknown protein	-	Chr2:21624300-21624583	-	-	IGV_LINK	0	0	0	0	OK	2.17657	10.7254	0	32.7624	OK	OK	inf
Csa2G423710	-	-	Csa2G423710	'Unknown protein	-	Chr2:22045971-22046310	-	-	IGV_LINK	0	0	0	0	OK	1.08828	0.347744	0	1.25152	OK	NOTEST	inf
Csa2G427840	-	-	Csa2G427840	'Sesquiterpene synthase; contains IPR008930 (Terpenoid cyclases/protein prenyltransferase alpha-alpha toroid), IPR008949 (Terpenoid synthase)	-	Chr2:22243662-22248313	-	-	IGV_LINK	0	0	0	0	OK	2.17657	0.0617282	0	0.188559	OK	NOTEST	inf
Csa2G428920	-	-	Csa2G428920	'Lipid A export ATP-binding/permease protein MsbA; contains IPR011527 (ABC transporter, transmembrane domain, type 1), IPR027417 (P-loop containing nucleoside triphosphate hydrolase)	-	Chr2:22315437-22319669	-	-	IGV_LINK	0	0	0	0	OK	5.44142	0.112703	0	0.293266	OK	NOTEST	inf
Csa2G429020	-	-	Csa2G429020	'Unknown protein	-	Chr2:22360862-22361291	-	-	IGV_LINK	0	0	0	0	OK	3.26485	0.680306	0	1.85904	OK	OK	inf
Csa2G432820	-	-	Csa2G432820	'Cc-nbs-lrr resistance protein	-	Chr2:22615947-22616595	-	-	IGV_LINK	0	0	0	0	OK	1.08828	0.122508	0	0.440903	OK	NOTEST	inf
Csa2G436040	-	-	Csa2G436040	'Cytochrome P450; contains IPR001128 (Cytochrome P450)	-	Chr2:22850493-22852274	-	-	IGV_LINK	0	0	0	0	OK	1.08828	0.0362536	0	0.130476	OK	NOTEST	inf
Csa2G439210	-	-	Csa2G439210	'Receptor-like protein kinase; contains IPR008985 (Concanavalin A-like lectin/glucanases superfamily), IPR011009 (Protein kinase-like domain)	-	Chr2:22985724-22987680	-	-	IGV_LINK	0	0	0	0	OK	1.08828	0.0326977	0	0.117678	OK	NOTEST	inf
Csa2G439230	-	-	Csa2G439230	'Myb-like transcription factor; contains IPR009057 (Homeodomain-like)	-	Chr2:23004980-23006440	-	-	IGV_LINK	0	0	0	0	OK	1.08828	0.0801136	0	0.288327	OK	NOTEST	inf
Csa2G441740	-	-	Csa2G441740	'Unknown protein	-	Chr2:23072857-23074324	-	-	IGV_LINK	0	0	0	0	OK	1.08828	0.0584442	0	0.210339	OK	NOTEST	inf
Csa3G002460	-	-	Csa3G002460	'Unknown protein; contains IPR000864 (Proteinase inhibitor I13, potato inhibitor I)	-	Chr3:318462-318787	-	-	IGV_LINK	0	0	0	0	OK	1.08828	0.792241	0	2.85126	OK	OK	inf
Csa3G002620	-	-	Csa3G002620	'RING finger protein; contains IPR013083 (Zinc finger, RING/FYVE/PHD-type)	-	Chr3:395037-395512	-	-	IGV_LINK	0	0	0	0	OK	1.08828	0.192398	0	0.692436	OK	NOTEST	inf
Csa3G003470	-	-	Csa3G003470	'Retinol dehydrogenase 12; contains IPR002347 (Glucose/ribitol dehydrogenase)	-	Chr3:622967-624548	-	-	IGV_LINK	0	0	0	0	OK	1.08828	0.0692696	0	0.2493	OK	NOTEST	inf
Csa3G011780	-	-	Csa3G011780	'Lsd1-like protein; contains IPR005735 (Zinc finger, LSD1-type)	-	Chr3:1258046-1259631	-	-	IGV_LINK	0	0	0	0	OK	1.08828	0.404585	0	1.45609	OK	NOTEST	inf
Csa3G017150	-	-	Csa3G017150	'Unknown protein	-	Chr3:1678046-1705108	-	-	IGV_LINK	0	0	0	0	OK	2.17657	0.241967	0	3.16637	OK	NOTEST	inf
Csa3G039300	-	-	Csa3G039300	'Protein SCARECROW; contains IPR005202 (Transcription factor GRAS)	-	Chr3:2859528-2861372	-	-	IGV_LINK	0	0	0	0	OK	1.08828	0.0586203	0	0.210973	OK	NOTEST	inf
Csa3G042390	-	-	Csa3G042390	'Dehydration responsive element binding transcription factor 1B; contains IPR016177 (DNA-binding, integrase-type)	-	Chr3:2990804-2991523	-	-	IGV_LINK	0	0	0	0	OK	1.08828	0.106613	0	0.383696	OK	NOTEST	inf
Csa3G043960	-	-	Csa3G043960	'Unknown protein; contains IPR007087 (Zinc finger, C2H2)	-	Chr3:3043193-3043904	-	-	IGV_LINK	0	0	0	0	OK	1.08828	0.108194	0	0.389389	OK	NOTEST	inf
Csa3G045100	-	-	Csa3G045100	'Subtilisin-like protein protease; contains IPR009020 (Proteinase inhibitor, propeptide), IPR015500 (Peptidase S8, subtilisin-related)	-	Chr3:3143141-3143947	-	-	IGV_LINK	0	0	0	0	OK	1.08828	0.205251	0	0.738695	OK	NOTEST	inf
Csa3G099630	-	-	Csa3G099630	'Protein PLANT CADMIUM RESISTANCE 8; contains IPR006461 (Uncharacterised protein family Cys-rich)	-	Chr3:4921819-4923978	-	-	IGV_LINK	0	0	0	0	OK	3.26485	0.294045	0	0.803522	OK	NOTEST	inf
Csa3G099770	-	-	Csa3G099770	'Major pollen allergen Bet v 1-L; contains IPR000916 (Bet v I domain), IPR023393 (START-like domain)	-	Chr3:5017975-5019407	-	-	IGV_LINK	0	0	0	0	OK	1.08828	0.123024	0	0.442762	OK	NOTEST	inf
Csa3G119360	-	-	Csa3G119360	'Protein yippee-like; contains IPR004910 (Yippee-like protein)	-	Chr3:6654786-6655245	-	-	IGV_LINK	0	0	0	0	OK	8.70628	2.8836	0	7.0731	OK	OK	inf
Csa3G119750	-	-	Csa3G119750	'Putative uncharacterized protein F15G16.50	-	Chr3:6875010-6875349	-	-	IGV_LINK	0	0	0	0	OK	1.08828	0.347744	0	1.25152	OK	NOTEST	inf
Csa3G126170	-	-	Csa3G126170	'NAD(P)H-quinone oxidoreductase subunit 6; contains IPR009902 (Protein of unknown function DUF1442)	-	Chr3:7732901-7733891	-	-	IGV_LINK	0	0	0	0	OK	8.70628	0.661811	0	1.62334	OK	OK	inf
Csa3G128870	-	-	Csa3G128870	'Pectinesterase inhibitor, putative; contains IPR006501 (Pectinesterase inhibitor)	-	Chr3:8198729-8199557	-	-	IGV_LINK	0	0	0	0	OK	3.26485	0.266711	0	0.728829	OK	NOTEST	inf
Csa3G130350	-	-	Csa3G130350	'Unknown protein	-	Chr3:8469281-8469578	-	-	IGV_LINK	0	0	0	0	OK	2.17657	2.40768	0	7.35468	OK	OK	inf
Csa3G132020	-	-	Csa3G132020	'F-box protein PP2-B1; contains IPR001810 (F-box domain, cyclin-like), IPR025886 (Phloem protein 2-like)	-	Chr3:8601016-8602625	-	-	IGV_LINK	0	0	0	0	OK	1.08828	0.0918428	0	0.33054	OK	NOTEST	inf
Csa3G133120	-	-	Csa3G133120	'Unknown protein	-	Chr3:8671235-8671533	-	-	IGV_LINK	0	0	0	0	OK	5.44142	4.10823	0	10.6901	OK	OK	inf
Csa3G133980	-	-	Csa3G133980	'Unknown protein	-	Chr3:8867218-8867512	-	-	IGV_LINK	0	0	0	0	OK	1.08828	0.471158	0	1.69569	OK	NOTEST	inf
Csa3G142410	-	-	Csa3G142410	'Proteinase inhibitor; contains IPR000864 (Proteinase inhibitor I13, potato inhibitor I)	-	Chr3:9370461-9371008	-	-	IGV_LINK	0	0	0	0	OK	1.08828	1.09534	0	3.94211	OK	OK	inf
Csa3G146350	-	-	Csa3G146350	'Leucine-rich repeat receptor-like serine/threonine-protein kinase; contains IPR001611 (Leucine-rich repeat), IPR013210 (Leucine-rich repeat-containing N-terminal, type 2)	-	Chr3:9732796-9733957	-	-	IGV_LINK	0	0	0	0	OK	1.08828	0.0589759	0	0.212253	OK	NOTEST	inf
Csa3G146570	-	-	Csa3G146570	'Pentatricopeptide repeat-containing protein	-	Chr3:9856019-9859111	-	-	IGV_LINK	0	0	0	0	OK	1.08828	0.519338	0	5.56963	OK	NOTEST	inf
Csa3G149310	-	-	Csa3G149310	'Hexose transporter; contains IPR005828 (General substrate transporter), IPR016196 (Major facilitator superfamily domain, general substrate transporter)	-	Chr3:9971247-9977440	-	-	IGV_LINK	0	0	0	0	OK	1.08828	0.0364347	0	0.131128	OK	NOTEST	inf
Csa3G152090	-	-	Csa3G152090	'Glutaredoxin; contains IPR011905 (Glutaredoxin-like, plant II), IPR012336 (Thioredoxin-like fold)	-	Chr3:10505372-10505888	-	-	IGV_LINK	0	0	0	0	OK	1.08828	0.169487	0	0.609979	OK	NOTEST	inf
Csa3G153190	-	-	Csa3G153190	'Unknown protein	-	Chr3:10621473-10622319	-	-	IGV_LINK	0	0	0	0	OK	1.08828	0.714343	0	2.57091	OK	OK	inf
Csa3G167880	-	-	Csa3G167880	'Unknown protein	-	Chr3:11130865-11131418	-	-	IGV_LINK	0	0	0	0	OK	11.9711	2.46574	0	5.91235	OK	OK	inf
Csa3G171190	-	-	Csa3G171190	'Late embryogenesis abundant protein D-29	-	Chr3:11417297-11418718	-	-	IGV_LINK	0	0	0	0	OK	13.0594	0.890442	0	2.13826	OK	OK	inf
Csa3G180260	-	-	Csa3G180260	'Dehydration responsive element binding transcription factor 1B; contains IPR016177 (DNA-binding, integrase-type)	-	Chr3:12347141-12348070	-	-	IGV_LINK	0	0	0	0	OK	1.08828	0.0770454	0	0.277285	OK	NOTEST	inf
Csa3G185120	-	-	Csa3G185120	'Beta-glucosidase, putative; contains IPR001360 (Glycoside hydrolase, family 1), IPR017853 (Glycoside hydrolase, superfamily)	-	Chr3:13030663-13035891	-	-	IGV_LINK	0	0	0	0	OK	1.08828	0.0423915	0	0.152566	OK	NOTEST	inf
Csa3G205290	-	-	Csa3G205290	'Unknown protein	-	Chr3:13983385-13985002	-	-	IGV_LINK	0	0	0	0	OK	1.08828	0.225022	0	0.809849	OK	NOTEST	inf
Csa3G214590	-	-	Csa3G214590	'Basic blue protein; contains IPR008972 (Cupredoxin)	-	Chr3:14368199-14368817	-	-	IGV_LINK	0	0	0	0	OK	7.61799	1.40225	0	3.48477	OK	OK	inf
Csa3G219220	-	-	Csa3G219220	'Unknown protein	-	Chr3:14601459-14601675	-	-	IGV_LINK	0	0	0	0	OK	1.08828	1.09534	0	3.94211	OK	OK	inf
Csa3G221770	-	-	Csa3G221770	'Unknown protein	-	Chr3:14723034-14723564	-	-	IGV_LINK	0	0	0	0	OK	1.08828	1.33186	0	4.79333	OK	OK	inf
Csa3G233980	-	-	Csa3G233980	'Mate efflux family protein; contains IPR002528 (Multi antimicrobial extrusion protein)	-	Chr3:15131202-15132610	-	-	IGV_LINK	0	0	0	0	OK	2.17657	0.29749	0	0.908736	OK	NOTEST	inf
Csa3G271920	-	-	Csa3G271920	'Cytochrome P450, putative; contains IPR001128 (Cytochrome P450)	-	Chr3:16516665-16521185	-	-	IGV_LINK	0	0	0	0	OK	1.08828	0.0416649	0	0.149951	OK	NOTEST	inf
Csa3G319290	-	-	Csa3G319290	'Major latex protein, putative; contains IPR000916 (Bet v I domain), IPR023393 (START-like domain)	-	Chr3:17671430-17673159	-	-	IGV_LINK	0	0	0	0	OK	1.08828	0.117334	0	0.422281	OK	NOTEST	inf
Csa3G348940	-	-	Csa3G348940	'Unknown protein	-	Chr3:18188462-18188918	-	-	IGV_LINK	0	0	0	0	OK	8.70628	1.64201	0	4.02764	OK	OK	inf
Csa3G379740	-	-	Csa3G379740	'NAC domain protein,; contains IPR003441 (No apical meristem (NAM) protein)	-	Chr3:18688271-18691974	-	-	IGV_LINK	0	0	0	0	OK	2.17657	0.128755	0	0.393304	OK	NOTEST	inf
Csa3G415130	-	-	Csa3G415130	'Unknown protein	-	Chr3:19766373-19766887	-	-	IGV_LINK	0	0	0	0	OK	1.08828	0.228543	0	0.82252	OK	NOTEST	inf
Csa3G423810	-	-	Csa3G423810	'Protein COBRA, putative; contains IPR006918 (Glycosyl-phosphatidyl inositol-anchored, plant)	-	Chr3:20052622-20055619	-	-	IGV_LINK	0	0	0	0	OK	1.08828	0.0316339	0	0.11385	OK	NOTEST	inf
Csa3G427420	-	-	Csa3G427420	'DNA ligase 1	-	Chr3:20278096-20278441	-	-	IGV_LINK	0	0	0	0	OK	3.26485	1.00765	0	2.75355	OK	OK	inf
Csa3G455120	-	-	Csa3G455120	'Unknown protein	-	Chr3:20721881-20722337	-	-	IGV_LINK	0	0	0	0	OK	1.08828	0.286767	0	1.03207	OK	NOTEST	inf
Csa3G483750	-	-	Csa3G483750	'Unknown protein	-	Chr3:21053738-21054198	-	-	IGV_LINK	0	0	0	0	OK	1.08828	0.349801	0	1.25893	OK	NOTEST	inf
Csa3G497910	-	-	Csa3G497910	'Unknown protein	-	Chr3:21213368-21213629	-	-	IGV_LINK	0	0	0	0	OK	1.08828	0.629835	0	2.26676	OK	OK	inf
Csa3G516500	-	-	Csa3G516500	'Unknown protein	-	Chr3:21440273-21445530	-	-	IGV_LINK	0	0	0	0	OK	1.08828	2.72561	0	116.839	OK	OK	inf
Csa3G536660	-	-	Csa3G536660	'Pectinesterase; contains IPR011050 (Pectin lyase fold/virulence factor)	-	Chr3:21766525-21768479	-	-	IGV_LINK	0	0	0	0	OK	14.1477	0.866551	0	2.07513	OK	OK	inf
Csa3G555690	-	-	Csa3G555690	'2-oxoglutarate-dependent dioxygenase; contains IPR005123 (Oxoglutarate/iron-dependent dioxygenase), IPR027443 (Isopenicillin N synthase-like)	-	Chr3:21915273-21916896	-	-	IGV_LINK	0	0	0	0	OK	2.17657	0.183686	0	0.5611	OK	NOTEST	inf
Csa3G576850	-	-	Csa3G576850	'Unknown protein	-	Chr3:22361401-22363297	-	-	IGV_LINK	0	0	0	0	OK	3.26485	1.30166	0	3.557	OK	OK	inf
Csa3G598370	-	-	Csa3G598370	'Mitochondrial phosphate carrier protein; contains IPR023395 (Mitochondrial carrier domain)	-	Chr3:23001410-23001719	-	-	IGV_LINK	0	0	0	0	OK	3.26485	1.26508	0	3.45703	OK	OK	inf
Csa3G642680	-	-	Csa3G642680	'Unknown protein	-	Chr3:25148727-25148988	-	-	IGV_LINK	0	0	0	0	OK	1.08828	0.629835	0	2.26676	OK	OK	inf
Csa3G646000	-	-	Csa3G646000	'Unknown protein	-	Chr3:25400539-25400881	-	-	IGV_LINK	0	0	0	0	OK	1.08828	0.714343	0	2.57091	OK	OK	inf
Csa3G653390	-	-	Csa3G653390	'Pleiotropic drug resistance ABC transporter family protein	-	Chr3:25756840-25757666	-	-	IGV_LINK	0	0	0	0	OK	2.17657	1.33937	0	4.09133	OK	OK	inf
Csa3G690840	-	-	Csa3G690840	'Polygalacturonase, putative; contains IPR000743 (Glycoside hydrolase, family 28), IPR011050 (Pectin lyase fold/virulence factor)	-	Chr3:26389014-26392763	-	-	IGV_LINK	0	0	0	0	OK	3.26485	0.142036	0	0.388136	OK	NOTEST	inf
Csa3G697910	-	-	Csa3G697910	'Unknown protein	-	Chr3:26499548-26499731	-	-	IGV_LINK	0	0	0	0	OK	1.08828	2.0233	0	7.28182	OK	OK	inf
Csa3G708180	-	-	Csa3G708180	'CER1 protein, putative, expressed; contains IPR006694 (Fatty acid hydroxylase)	-	Chr3:26771581-26772083	-	-	IGV_LINK	0	0	0	0	OK	8.70628	2.15699	0	5.29082	OK	OK	inf
Csa3G727940	-	-	Csa3G727940	'Protein LURP-one-related 8; contains IPR025659 (Tubby C-terminal-like domain)	-	Chr3:27147809-27148733	-	-	IGV_LINK	0	0	0	0	OK	2.17657	0.177537	0	0.542317	OK	NOTEST	inf
Csa3G731900	-	-	Csa3G731900	'Transcription factor IIIA; contains IPR013087 (Zinc finger C2H2-type/integrase DNA-binding domain)	-	Chr3:27679238-27679693	-	-	IGV_LINK	0	0	0	0	OK	1.08828	0.669684	0	2.41018	OK	OK	inf
Csa3G733940	-	-	Csa3G733940	'Unknown protein	-	Chr3:27943540-27948020	-	-	IGV_LINK	0	0	0	0	OK	2.17657	0.7209	0	14.0189	OK	OK	inf
Csa3G734200	-	-	Csa3G734200	'Protein RHOMBOID-like 1; contains IPR002610 (Peptidase S54, rhomboid)	-	Chr3:28053726-28057806	-	-	IGV_LINK	0	0	0	0	OK	3.26485	0.16039	0	0.438289	OK	NOTEST	inf
Csa3G736600	-	-	Csa3G736600	'Unknown protein	-	Chr3:28297059-28297516	-	-	IGV_LINK	0	0	0	0	OK	1.08828	1.09534	0	3.94211	OK	OK	inf
Csa3G740180	-	-	Csa3G740180	'Unknown protein	-	Chr3:28653084-28654437	-	-	IGV_LINK	0	0	0	0	OK	1.08828	2.0233	0	7.28182	OK	OK	inf
Csa3G743950	-	-	Csa3G743950	'Thaumatin-like protein; contains IPR001938 (Thaumatin)	-	Chr3:28847580-28848992	-	-	IGV_LINK	0	0	0	0	OK	3.26485	0.230527	0	0.629951	OK	NOTEST	inf
Csa3G748780	-	-	Csa3G748780	'AT3g10020/T22K18_16	-	Chr3:29088268-29089046	-	-	IGV_LINK	0	0	0	0	OK	7.61799	0.673655	0	1.67412	OK	OK	inf
Csa3G748830	-	-	Csa3G748830	'Unknown protein	-	Chr3:29111341-29122437	-	-	IGV_LINK	0	0	0	0	OK	1.08828	1.26513	0	79.2132	OK	OK	inf
Csa3G750900	-	-	Csa3G750900	'Ribosome biogenesis protein rlp24; contains IPR000988 (Ribosomal protein L24e-related), IPR023441 (Ribosomal protein L24e domain)	-	Chr3:29168860-29169678	-	-	IGV_LINK	0	0	0	0	OK	4.35314	0.900088	0	2.39111	OK	OK	inf
Csa3G769630	-	-	Csa3G769630	'Unknown protein	-	Chr3:29586252-29591535	-	-	IGV_LINK	0	0	0	0	OK	1.08828	0.922539	0	14.3794	OK	OK	inf
Csa3G791510	-	-	Csa3G791510	'Homogentisate phytyltransferase; contains IPR000537 (UbiA prenyltransferase family)	-	Chr3:30616604-30621910	-	-	IGV_LINK	0	0	0	0	OK	1.08828	0.0678201	0	0.244083	OK	NOTEST	inf
Csa3G806250	-	-	Csa3G806250	'Receptor-like kinase; contains IPR008985 (Concanavalin A-like lectin/glucanases superfamily), IPR011009 (Protein kinase-like domain)	-	Chr3:30844626-30846630	-	-	IGV_LINK	0	0	0	0	OK	1.08828	0.0318411	0	0.114595	OK	NOTEST	inf
Csa3G822180	-	-	Csa3G822180	'Unknown protein; contains IPR002885 (Pentatricopeptide repeat)	-	Chr3:32093920-32094220	-	-	IGV_LINK	0	0	0	0	OK	1.08828	0.450109	0	1.61993	OK	NOTEST	inf
Csa3G827280	-	-	Csa3G827280	'Unknown protein	-	Chr3:32944747-32945031	-	-	IGV_LINK	0	0	0	0	OK	1.08828	1.04718	0	3.76878	OK	OK	inf
Csa3G837050	-	-	Csa3G837050	'Polygalacturonase QRT3; contains IPR011050 (Pectin lyase fold/virulence factor)	-	Chr3:33442178-33443819	-	-	IGV_LINK	0	0	0	0	OK	1.08828	0.0463303	0	0.166742	OK	NOTEST	inf
Csa3G838740	-	-	Csa3G838740	'Unknown protein	-	Chr3:33606399-33606717	-	-	IGV_LINK	0	0	0	0	OK	1.08828	0.886595	0	3.19084	OK	OK	inf
Csa3G842090	-	-	Csa3G842090	'Beta-D-glucosidase; contains IPR002772 (Glycoside hydrolase family 3 C-terminal domain), IPR017853 (Glycoside hydrolase, superfamily), IPR026892 (Glycoside hydrolase family 3)	-	Chr3:33917897-33921701	-	-	IGV_LINK	0	0	0	0	OK	4.35314	0.109393	0	0.290606	OK	NOTEST	inf
Csa3G842740	-	-	Csa3G842740	'Unknown protein	-	Chr3:34037289-34037880	-	-	IGV_LINK	0	0	0	0	OK	3.26485	0.417495	0	1.14087	OK	NOTEST	inf
Csa3G851720	-	-	Csa3G851720	'Dynein light chain; contains IPR001372 (Dynein light chain, type 1/2)	-	Chr3:35125999-35126998	-	-	IGV_LINK	0	0	0	0	OK	9.79456	1.40686	0	3.41874	OK	OK	inf
Csa3G851940	-	-	Csa3G851940	'Defensin; contains IPR008176 (Gamma thionin)	-	Chr3:35316338-35316879	-	-	IGV_LINK	0	0	0	0	OK	1.08828	0.21429	0	0.771226	OK	NOTEST	inf
Csa3G875440	-	-	Csa3G875440	'Protein kinase, putative	-	Chr3:36654431-36654805	-	-	IGV_LINK	0	0	0	0	OK	2.17657	0.576351	0	1.76056	OK	OK	inf
Csa3G876050	-	-	Csa3G876050	'Amino acid binding protein, putative; contains IPR002912 (ACT domain)	-	Chr3:36715869-36718251	-	-	IGV_LINK	0	0	0	0	OK	2.17657	0.0770053	0	0.235226	OK	NOTEST	inf
Csa3G876560	-	-	Csa3G876560	'Unknown protein	-	Chr3:36739803-36740016	-	-	IGV_LINK	0	0	0	0	OK	1.08828	1.14741	0	4.12952	OK	OK	inf
Csa3G881680	-	-	Csa3G881680	'Protein FAM32A-like protein; contains IPR013865 (Protein of unknown function DUF1754, eukaryotic)	-	Chr3:37251256-37252513	-	-	IGV_LINK	0	0	0	0	OK	1.08828	0.256626	0	0.92359	OK	NOTEST	inf
Csa3G888550	-	-	Csa3G888550	'Unknown protein	-	Chr3:37581079-37581439	-	-	IGV_LINK	0	0	0	0	OK	1.08828	0.309424	0	1.11361	OK	NOTEST	inf
Csa3G890000	-	-	Csa3G890000	'Unknown protein	-	Chr3:37940451-37940949	-	-	IGV_LINK	0	0	0	0	OK	2.17657	0.660485	0	2.01757	OK	OK	inf
Csa3G901170	-	-	Csa3G901170	'RING finger-like protein; contains IPR013083 (Zinc finger, RING/FYVE/PHD-type)	-	Chr3:38911763-38913451	-	-	IGV_LINK	0	0	0	0	OK	3.26485	0.115432	0	0.315435	OK	NOTEST	inf
Csa3G902390	-	-	Csa3G902390	'AT-hook DNA-binding protein; contains IPR014476 (Predicted AT-hook DNA-binding)	-	Chr3:39036305-39037453	-	-	IGV_LINK	0	0	0	0	OK	1.08828	0.0597613	0	0.21508	OK	NOTEST	inf
Csa3G910720	-	-	Csa3G910720	'Cytochrome c oxidase subunit; contains IPR003213 (Cytochrome c oxidase, subunit VIb)	-	Chr3:39318034-39320011	-	-	IGV_LINK	0	0	0	0	OK	2.17657	0.301332	0	0.92047	OK	NOTEST	inf
Csa3G912330	-	-	Csa3G912330	'Unknown protein	-	Chr3:39490494-39490743	-	-	IGV_LINK	0	0	0	0	OK	1.08828	0.714343	0	2.57091	OK	OK	inf
Csa3G915180	-	-	Csa3G915180	'Phi-1-like phosphate-induced protein; contains IPR006766 (Phosphate-induced protein 1)	-	Chr3:39771538-39772759	-	-	IGV_LINK	0	0	0	0	OK	1.08828	0.0556033	0	0.200115	OK	NOTEST	inf
Csa4G000730	-	-	Csa4G000730	'Unknown protein	-	Chr4:150188-153036	-	-	IGV_LINK	0	0	0	0	OK	2.17657	2.53026	0	38.2475	OK	OK	inf
Csa4G001930	-	-	Csa4G001930	'Pectinesterase inhibitor, putative; contains IPR006501 (Pectinesterase inhibitor)	-	Chr4:501288-502238	-	-	IGV_LINK	0	0	0	0	OK	1.08828	0.0749663	0	0.269802	OK	NOTEST	inf
Csa4G004940	-	-	Csa4G004940	'Polygalacturonase; contains IPR000743 (Glycoside hydrolase, family 28), IPR011050 (Pectin lyase fold/virulence factor)	-	Chr4:826627-829284	-	-	IGV_LINK	0	0	0	0	OK	1.08828	0.0543599	0	0.19564	OK	NOTEST	inf
Csa4G011720	-	-	Csa4G011720	'Unknown protein	-	Chr4:1746164-1746413	-	-	IGV_LINK	0	0	0	0	OK	1.08828	0.714343	0	2.57091	OK	OK	inf
Csa4G012440	-	-	Csa4G012440	'Aldo/keto reductase; contains IPR001395 (Aldo/keto reductase), IPR023210 (NADP-dependent oxidoreductase domain)	-	Chr4:1867783-1868632	-	-	IGV_LINK	0	0	0	0	OK	2.17657	0.229137	0	0.699939	OK	NOTEST	inf
Csa4G014590	-	-	Csa4G014590	'Putative uncharacterized protein F25L23_250; contains IPR019352 (Uncharacterised protein family UPF0454)	-	Chr4:1976949-1977542	-	-	IGV_LINK	0	0	0	0	OK	1.08828	0.253294	0	0.911598	OK	NOTEST	inf
Csa4G015100	-	-	Csa4G015100	'Aldo/keto reductase, putative; contains IPR001395 (Aldo/keto reductase), IPR023210 (NADP-dependent oxidoreductase domain)	-	Chr4:1982419-1984762	-	-	IGV_LINK	0	0	0	0	OK	7.61799	0.459775	0	1.1426	OK	NOTEST	inf
Csa4G017200	-	-	Csa4G017200	'Unknown protein	-	Chr4:2354883-2355833	-	-	IGV_LINK	0	0	0	0	OK	4.35314	1.08348	0	2.8783	OK	OK	inf
Csa4G022280	-	-	Csa4G022280	'Unknown protein	-	Chr4:2395960-2396765	-	-	IGV_LINK	0	0	0	0	OK	2.17657	1.29841	0	3.96621	OK	OK	inf
Csa4G022910	-	-	Csa4G022910	'Sugar transporter, putative; contains IPR005828 (General substrate transporter), IPR016196 (Major facilitator superfamily domain, general substrate transporter)	-	Chr4:2491905-2494304	-	-	IGV_LINK	0	0	0	0	OK	2.17657	0.0851542	0	0.260118	OK	NOTEST	inf
Csa4G038750	-	-	Csa4G038750	'Unknown protein	-	Chr4:3290234-3290420	-	-	IGV_LINK	0	0	0	0	OK	1.08828	1.89231	0	6.81039	OK	OK	inf
Csa4G045040	-	-	Csa4G045040	'Dehydrin; contains IPR000167 (Dehydrin)	-	Chr4:3543548-3544599	-	-	IGV_LINK	0	0	0	0	OK	56.5908	5.25572	0	12.5001	OK	OK	inf
Csa4G046680	-	-	Csa4G046680	'Late embryogenesis abundant, putative	-	Chr4:3635183-3636216	-	-	IGV_LINK	0	0	0	0	OK	35.9134	3.40016	0	7.98528	OK	OK	inf
Csa4G051370	-	-	Csa4G051370	'Early nodulin-like protein; contains IPR008972 (Cupredoxin)	-	Chr4:4179352-4180509	-	-	IGV_LINK	0	0	0	0	OK	3.26485	0.233604	0	0.638359	OK	NOTEST	inf
Csa4G062930	-	-	Csa4G062930	'Unknown protein	-	Chr4:5015588-5019947	-	-	IGV_LINK	0	0	0	0	OK	1.08828	1.26513	0	53.3575	OK	OK	inf
Csa4G090330	-	-	Csa4G090330	'Unknown protein	-	Chr4:5908854-5909151	-	-	IGV_LINK	0	0	0	0	OK	5.44142	2.30203	0	5.99015	OK	OK	inf
Csa4G097670	-	-	Csa4G097670	'DUF895 domain membrane protein; contains IPR010291 (Ion channel regulatory protein, UNC-93), IPR016196 (Major facilitator superfamily domain, general substrate transporter)	-	Chr4:6393565-6395038	-	-	IGV_LINK	0	0	0	0	OK	13.0594	0.573733	0	1.37774	OK	OK	inf
Csa4G107500	-	-	Csa4G107500	'Unknown protein	-	Chr4:6940229-6940679	-	-	IGV_LINK	0	0	0	0	OK	1.08828	0.209674	0	0.754611	OK	NOTEST	inf
Csa4G114250	-	-	Csa4G114250	'Unknown protein	-	Chr4:7333953-7335637	-	-	IGV_LINK	0	0	0	0	OK	2.17657	1.18822	0	3.62963	OK	OK	inf
Csa4G129560	-	-	Csa4G129560	'Receptor-like kinase; contains IPR011009 (Protein kinase-like domain), IPR024788 (Malectin-like carbohydrate-binding domain)	-	Chr4:7849612-7851571	-	-	IGV_LINK	0	0	0	0	OK	1.08828	0.0392275	0	0.141179	OK	NOTEST	inf
Csa4G135200	-	-	Csa4G135200	'Lipid transfer protein; contains IPR016140 (Bifunctional inhibitor/plant lipid transfer protein/seed storage helical domain)	-	Chr4:8092029-8092619	-	-	IGV_LINK	0	0	0	0	OK	1.08828	0.139498	0	0.50205	OK	NOTEST	inf
Csa4G165860	-	-	Csa4G165860	'Unknown protein	-	Chr4:8530760-8531198	-	-	IGV_LINK	0	0	0	0	OK	1.08828	0.219114	0	0.788586	OK	NOTEST	inf
Csa4G165880	-	-	Csa4G165880	'Unknown protein; contains IPR020568 (Ribosomal protein S5 domain 2-type fold)	-	Chr4:8543766-8544366	-	-	IGV_LINK	0	0	0	0	OK	5.44142	1.5553	0	4.04707	OK	OK	inf
Csa4G182280	-	-	Csa4G182280	'Unknown protein	-	Chr4:9078670-9079153	-	-	IGV_LINK	0	0	0	0	OK	1.08828	0.187454	0	0.674644	OK	NOTEST	inf
Csa4G267480	-	-	Csa4G267480	'L-ascorbate oxidase-like protein; contains IPR008972 (Cupredoxin)	-	Chr4:10520877-10522871	-	-	IGV_LINK	0	0	0	0	OK	3.26485	0.138991	0	0.379814	OK	NOTEST	inf
Csa4G280620	-	-	Csa4G280620	'Disease resistance response protein; contains IPR004265 (Plant disease resistance response protein)	-	Chr4:10949709-10950270	-	-	IGV_LINK	0	0	0	0	OK	1.08828	0.149892	0	0.539457	OK	NOTEST	inf
Csa4G285790	-	-	Csa4G285790	'Peroxidase; contains IPR010255 (Haem peroxidase)	-	Chr4:11022822-11024039	-	-	IGV_LINK	0	0	0	0	OK	2.17657	0.15957	0	0.487433	OK	NOTEST	inf
Csa4G289120	-	-	Csa4G289120	'Receptor-like protein kinase; contains IPR001480 (Bulb-type lectin domain), IPR011009 (Protein kinase-like domain)	-	Chr4:11224720-11227049	-	-	IGV_LINK	0	0	0	0	OK	4.35314	0.144119	0	0.382856	OK	NOTEST	inf
Csa4G289620	-	-	Csa4G289620	'Receptor-like protein kinase; contains IPR001480 (Bulb-type lectin domain), IPR011009 (Protein kinase-like domain), IPR013320 (Concanavalin A-like lectin/glucanase, subgroup)	-	Chr4:11230648-11233131	-	-	IGV_LINK	0	0	0	0	OK	5.44142	0.133426	0	0.347191	OK	NOTEST	inf
Csa4G292470	-	-	Csa4G292470	'Ethylene-responsive transcription factor 10; contains IPR016177 (DNA-binding, integrase-type)	-	Chr4:11494780-11498851	-	-	IGV_LINK	0	0	0	0	OK	3.26485	0.123495	0	0.33747	OK	NOTEST	inf
Csa4G296810	-	-	Csa4G296810	'Aldose reductase; contains IPR001395 (Aldo/keto reductase), IPR023210 (NADP-dependent oxidoreductase domain)	-	Chr4:12110176-12114320	-	-	IGV_LINK	0	0	0	0	OK	1.08828	0.144329	0	0.519438	OK	NOTEST	inf
Csa4G297450	-	-	Csa4G297450	'Unknown protein	-	Chr4:12194660-12195192	-	-	IGV_LINK	0	0	0	0	OK	1.08828	0.161959	0	0.582887	OK	NOTEST	inf
Csa4G304240	-	-	Csa4G304240	'Glutathione S-transferase; contains IPR010987 (Glutathione S-transferase, C-terminal-like), IPR012336 (Thioredoxin-like fold)	-	Chr4:12394354-12395290	-	-	IGV_LINK	0	0	0	0	OK	1.08828	0.09592	0	0.345214	OK	NOTEST	inf
Csa4G310210	-	-	Csa4G310210	'Trihelix transcription factor GT-3b; contains IPR017877 (Myb-like domain)	-	Chr4:12842500-12845036	-	-	IGV_LINK	0	0	0	0	OK	2.17657	0.156782	0	0.478919	OK	NOTEST	inf
Csa4G311230	-	-	Csa4G311230	'Late embryogenesis abundant protein; contains IPR000389 (Stress induced protein)	-	Chr4:12895263-12896168	-	-	IGV_LINK	0	0	0	0	OK	3.26485	1.64112	0	4.4846	OK	OK	inf
Csa4G312800	-	-	Csa4G312800	'Unknown protein; contains IPR007789 (Protein of unknown function DUF688)	-	Chr4:12984261-12985698	-	-	IGV_LINK	0	0	0	0	OK	1.08828	0.0877009	0	0.315633	OK	NOTEST	inf
Csa4G340520	-	-	Csa4G340520	'Unknown protein	-	Chr4:14103354-14103645	-	-	IGV_LINK	0	0	0	0	OK	1.08828	1.37969	0	4.96547	OK	OK	inf
Csa4G342570	-	-	Csa4G342570	'Carbonic anhydrase, putative; contains IPR001148 (Alpha carbonic anhydrase), IPR023561 (Carbonic anhydrase, alpha-class)	-	Chr4:14174217-14175529	-	-	IGV_LINK	0	0	0	0	OK	1.08828	0.13624	0	0.490325	OK	NOTEST	inf
Csa4G377200	-	-	Csa4G377200	'Beta-1,3-glucanase; contains IPR000490 (Glycoside hydrolase, family 17), IPR017853 (Glycoside hydrolase, superfamily)	-	Chr4:15097215-15098963	-	-	IGV_LINK	0	0	0	0	OK	1.08828	0.0675844	0	0.243235	OK	NOTEST	inf
Csa4G427780	-	-	Csa4G427780	'Unknown protein	-	Chr4:16047979-16049100	-	-	IGV_LINK	0	0	0	0	OK	1.08828	0.519338	0	1.86909	OK	NOTEST	inf
Csa4G433480	-	-	Csa4G433480	'Unknown protein	-	Chr4:16373126-16373478	-	-	IGV_LINK	0	0	0	0	OK	2.17657	0.64601	0	1.97335	OK	OK	inf
Csa4G438540	-	-	Csa4G438540	'Unknown protein	-	Chr4:16637026-16637253	-	-	IGV_LINK	0	0	0	0	OK	1.08828	1.89231	0	6.81039	OK	OK	inf
Csa4G508500	-	-	Csa4G508500	'Unknown protein	-	Chr4:17823653-17825999	-	-	IGV_LINK	0	0	0	0	OK	1.08828	0.367146	0	1.32135	OK	NOTEST	inf
Csa4G572300	-	-	Csa4G572300	'Unknown protein	-	Chr4:18795149-18795551	-	-	IGV_LINK	0	0	0	0	OK	2.17657	1.33937	0	4.09133	OK	OK	inf
Csa4G576870	-	-	Csa4G576870	'Unknown protein; contains IPR010851 (S locus-related glycoprotein 1 binding pollen coat)	-	Chr4:18936667-18937047	-	-	IGV_LINK	0	0	0	0	OK	1.08828	0.714343	0	2.57091	OK	OK	inf
Csa4G608170	-	-	Csa4G608170	'NAC domain protein; contains IPR003441 (No apical meristem (NAM) protein)	-	Chr4:19413892-19423276	-	-	IGV_LINK	0	0	0	0	OK	4.35314	0.23807	0	0.632439	OK	NOTEST	inf
Csa4G625060	-	-	Csa4G625060	'Unknown protein	-	Chr4:20207199-20208392	-	-	IGV_LINK	0	0	0	0	OK	18.5008	1.66625	0	3.97434	OK	OK	inf
Csa4G628880	-	-	Csa4G628880	'Glutamate receptor 1.2; contains IPR001320 (Ionotropic glutamate receptor), IPR001638 (Extracellular solute-binding protein, family 3), IPR001828 (Extracellular ligand-binding receptor)	-	Chr4:20477686-20480858	-	-	IGV_LINK	0	0	0	0	OK	1.08828	0.0242253	0	0.0871863	OK	NOTEST	inf
Csa4G638350	-	-	Csa4G638350	'Unknown protein	-	Chr4:20862455-20862659	-	-	IGV_LINK	0	0	0	0	OK	1.08828	1.33186	0	4.79333	OK	OK	inf
Csa4G639860	-	-	Csa4G639860	'Lipase; contains IPR002921 (Lipase, class 3)	-	Chr4:21210190-21212917	-	-	IGV_LINK	0	0	0	0	OK	1.08828	0.044459	0	0.160007	OK	NOTEST	inf
Csa4G642310	-	-	Csa4G642310	'Cytochrome P450; contains IPR001128 (Cytochrome P450)	-	Chr4:21480431-21482639	-	-	IGV_LINK	0	0	0	0	OK	1.08828	0.0419344	0	0.150921	OK	NOTEST	inf
Csa4G642550	-	-	Csa4G642550	'F14N23.10	-	Chr4:21604205-21604882	-	-	IGV_LINK	0	0	0	0	OK	9.79456	1.03928	0	2.52551	OK	OK	inf
Csa4G645910	-	-	Csa4G645910	'Unknown protein	-	Chr4:21864672-21868853	-	-	IGV_LINK	0	0	0	0	OK	3.26485	8.17683	0	311.418	OK	OK	inf
Csa4G645920	-	-	Csa4G645920	'Protein phosphatase-2c, putative; contains IPR001932 (Protein phosphatase 2C (PP2C)-like), IPR015655 (Protein phosphatase 2C)	-	Chr4:21872573-21874092	-	-	IGV_LINK	0	0	0	0	OK	7.61799	0.451639	0	1.12238	OK	NOTEST	inf
Csa4G646050	-	-	Csa4G646050	'Unknown protein	-	Chr4:21923686-21924149	-	-	IGV_LINK	0	0	0	0	OK	1.08828	0.519338	0	1.86909	OK	NOTEST	inf
Csa4G646350	-	-	Csa4G646350	'17.7 kDa heat shock protein; contains IPR008978 (HSP20-like chaperone)	-	Chr4:22101606-22102083	-	-	IGV_LINK	0	0	0	0	OK	4.35314	0.764551	0	2.03105	OK	OK	inf
Csa4G650160	-	-	Csa4G650160	'Unknown protein	-	Chr4:22331604-22332434	-	-	IGV_LINK	0	0	0	0	OK	1.08828	1.57188	0	5.65715	OK	OK	inf
Csa4G651900	-	-	Csa4G651900	'F8M12.18 protein	-	Chr4:22517228-22517531	-	-	IGV_LINK	0	0	0	0	OK	2.17657	0.880482	0	2.68958	OK	OK	inf
Csa4G658500	-	-	Csa4G658500	'AT1G76250-like protein	-	Chr4:22935037-22937302	-	-	IGV_LINK	0	0	0	0	OK	4.35314	0.173088	0	0.459812	OK	NOTEST	inf
Csa4G658520	-	-	Csa4G658520	'Pentatricopeptide repeat-containing protein, putative	-	Chr4:22946543-22947133	-	-	IGV_LINK	0	0	0	0	OK	3.26485	1.35033	0	3.68997	OK	OK	inf
Csa5G010650	-	-	Csa5G010650	'DNA binding protein, putative; contains IPR005175 (Domain of unknown function DUF296)	-	Chr5:351049-353692	-	-	IGV_LINK	0	0	0	0	OK	1.08828	0.0671801	0	0.282049	OK	NOTEST	inf
Csa5G068170	-	-	Csa5G068170	'Calmodulin 4, putative; contains IPR011992 (EF-hand-like domain)	-	Chr5:2112988-2113656	-	-	IGV_LINK	0	0	0	0	OK	1.08828	0.11757	0	0.423132	OK	NOTEST	inf
Csa5G126710	-	-	Csa5G126710	'Proline-tRNA ligase; contains IPR004499 (Proline-tRNA ligase, class IIa, archaeal-type)	-	Chr5:3122629-3123927	-	-	IGV_LINK	0	0	0	0	OK	10.8828	1.35292	0	3.26272	OK	OK	inf
Csa5G139630	-	-	Csa5G139630	'Ethylene responsive transcription factor 1a; contains IPR016177 (DNA-binding, integrase-type)	-	Chr5:3671177-3671984	-	-	IGV_LINK	0	0	0	0	OK	2.17657	0.183686	0	0.5611	OK	NOTEST	inf
Csa5G139680	-	-	Csa5G139680	'Unknown protein	-	Chr5:3686752-3688527	-	-	IGV_LINK	0	0	0	0	OK	1.08828	0.237843	0	0.855991	OK	NOTEST	inf
Csa5G148540	-	-	Csa5G148540	'Putative uncharacterized protein P0022B05.120; contains IPR007493 (Protein of unknown function DUF538)	-	Chr5:4283310-4283850	-	-	IGV_LINK	0	0	0	0	OK	1.08828	0.15844	0	0.570223	OK	NOTEST	inf
Csa5G152790	-	-	Csa5G152790	'MYB transcription factor; contains IPR009057 (Homeodomain-like)	-	Chr5:4819927-4822167	-	-	IGV_LINK	0	0	0	0	OK	1.08828	0.0718281	0	0.258508	OK	NOTEST	inf
Csa5G154740	-	-	Csa5G154740	'Unknown protein	-	Chr5:5158100-5158510	-	-	IGV_LINK	0	0	0	0	OK	1.08828	0.561942	0	2.02242	OK	OK	inf
Csa5G155440	-	-	Csa5G155440	'Unknown protein; contains IPR001938 (Thaumatin)	-	Chr5:5267754-5268268	-	-	IGV_LINK	0	0	0	0	OK	2.17657	0.340954	0	1.0415	OK	NOTEST	inf
Csa5G155520	-	-	Csa5G155520	'Protein HAPLESS 2; contains IPR018928 (Generative cell specific-1, HAP2-GCS1)	-	Chr5:5297903-5302126	-	-	IGV_LINK	0	0	0	0	OK	1.08828	0.0321039	0	0.115541	OK	NOTEST	inf
Csa5G155560	-	-	Csa5G155560	'Ethylene-responsive transcription factor 1; contains IPR016177 (DNA-binding, integrase-type)	-	Chr5:5334778-5335537	-	-	IGV_LINK	0	0	0	0	OK	1.08828	0.0993503	0	0.357559	OK	NOTEST	inf
Csa5G157360	-	-	Csa5G157360	'Blue copper protein, putative; contains IPR008972 (Cupredoxin)	-	Chr5:5566997-5568925	-	-	IGV_LINK	0	0	0	0	OK	1.08828	0.0914111	0	0.328987	OK	NOTEST	inf
Csa5G161910	-	-	Csa5G161910	'L-lactate dehydrogenase; contains IPR001557 (L-lactate/malate dehydrogenase)	-	Chr5:6060706-6061643	-	-	IGV_LINK	0	0	0	0	OK	2.17657	0.42858	0	1.30917	OK	NOTEST	inf
Csa5G165270	-	-	Csa5G165270	'Cysteine/histidine-rich C1 domain-containing protein; contains IPR019786 (Zinc finger, PHD-type, conserved site)	-	Chr5:6282274-6284685	-	-	IGV_LINK	0	0	0	0	OK	6.52971	0.2581	0	0.65337	OK	NOTEST	inf
Csa5G168880	-	-	Csa5G168880	'Unknown protein	-	Chr5:6665097-6666124	-	-	IGV_LINK	0	0	0	0	OK	2.17657	0.431749	0	1.31885	OK	NOTEST	inf
Csa5G168890	-	-	Csa5G168890	'Leucine-rich repeat receptor-like protein kinase; contains IPR001611 (Leucine-rich repeat), IPR013210 (Leucine-rich repeat-containing N-terminal, type 2), IPR025875 (Leucine rich repeat 4)	-	Chr5:6668823-6670186	-	-	IGV_LINK	0	0	0	0	OK	2.17657	0.143656	0	0.438823	OK	NOTEST	inf
Csa5G168930	-	-	Csa5G168930	'Leucine-rich repeat receptor-like protein kinase; contains IPR001611 (Leucine-rich repeat), IPR003591 (Leucine-rich repeat, typical subtype)	-	Chr5:6683414-6685938	-	-	IGV_LINK	0	0	0	0	OK	3.26485	0.170715	0	0.466505	OK	NOTEST	inf
Csa5G168940	-	-	Csa5G168940	'Receptor protein kinase, putative; contains IPR001611 (Leucine-rich repeat), IPR013210 (Leucine-rich repeat-containing N-terminal, type 2)	-	Chr5:6686289-6686910	-	-	IGV_LINK	0	0	0	0	OK	1.08828	0.129871	0	0.467403	OK	NOTEST	inf
Csa5G171690	-	-	Csa5G171690	'MYB transcription factor; contains IPR009057 (Homeodomain-like)	-	Chr5:6864080-6864512	-	-	IGV_LINK	0	0	0	0	OK	1.08828	0.374088	0	1.34634	OK	NOTEST	inf
Csa5G172880	-	-	Csa5G172880	'Pollen allergen Che a 1, putative; contains IPR006041 (Pollen Ole e 1 allergen/extensin)	-	Chr5:7060768-7061656	-	-	IGV_LINK	0	0	0	0	OK	1.08828	0.0921329	0	0.331584	OK	NOTEST	inf
Csa5G173470	-	-	Csa5G173470	'Cytochrome P450; contains IPR001128 (Cytochrome P450)	-	Chr5:7121146-7121782	-	-	IGV_LINK	0	0	0	0	OK	1.08828	0.125675	0	0.4523	OK	NOTEST	inf
Csa5G174570	-	-	Csa5G174570	'Dehydration responsive element binding transcription factor 1B; contains IPR016177 (DNA-binding, integrase-type)	-	Chr5:7219682-7220432	-	-	IGV_LINK	0	0	0	0	OK	1.08828	0.100897	0	0.363125	OK	NOTEST	inf
Csa5G175890	-	-	Csa5G175890	'Plasma membrane protein 3-2; contains IPR000612 (Proteolipid membrane potential modulator)	-	Chr5:7469236-7469543	-	-	IGV_LINK	0	0	0	0	OK	1.08828	3.23145	0	11.6299	OK	OK	inf
Csa5G180880	-	-	Csa5G180880	'Pentatricopeptide repeat-containing protein	-	Chr5:7918662-7919017	-	-	IGV_LINK	0	0	0	0	OK	1.08828	1.09534	0	3.94211	OK	OK	inf
Csa5G182660	-	-	Csa5G182660	'FtsJ cell division protein-like	-	Chr5:8203068-8203365	-	-	IGV_LINK	0	0	0	0	OK	1.08828	0.460406	0	1.65699	OK	NOTEST	inf
Csa5G205920	-	-	Csa5G205920	'1-aminocyclopropane-1-carboxylate oxidase; contains IPR005123 (Oxoglutarate/iron-dependent dioxygenase), IPR026992 (Non-haem dioxygenase N-terminal domain), IPR027443 (Isopenicillin N synthase-like)	-	Chr5:9125682-9127916	-	-	IGV_LINK	0	0	0	0	OK	1.08828	0.0638142	0	0.229666	OK	NOTEST	inf
Csa5G215140	-	-	Csa5G215140	'LOB domain-containing protein, putative; contains IPR004883 (Lateral organ boundaries, LOB)	-	Chr5:9548496-9549129	-	-	IGV_LINK	0	0	0	0	OK	2.17657	0.351216	0	1.07285	OK	NOTEST	inf
Csa5G222980	-	-	Csa5G222980	'Unknown protein; contains IPR015333 (Pollen allergen ole e 6)	-	Chr5:10124991-10125655	-	-	IGV_LINK	0	0	0	0	OK	6.52971	1.06649	0	2.69977	OK	OK	inf
Csa5G223060	-	-	Csa5G223060	'Unknown protein	-	Chr5:10189260-10189464	-	-	IGV_LINK	0	0	0	0	OK	3.26485	3.99558	0	10.9185	OK	OK	inf
Csa5G258210	-	-	Csa5G258210	'Clathrin assembly protein, putative; contains IPR008942 (ENTH/VHS), IPR011417 (AP180 N-terminal homology (ANTH) domain)	-	Chr5:10742398-10744265	-	-	IGV_LINK	0	0	0	0	OK	1.08828	0.0553921	0	0.199355	OK	NOTEST	inf
Csa5G265300	-	-	Csa5G265300	'Putative two-component response regulator family protein; contains IPR009057 (Homeodomain-like), IPR011006 (CheY-like superfamily)	-	Chr5:11117739-11118219	-	-	IGV_LINK	0	0	0	0	OK	1.08828	0.189278	0	0.681208	OK	NOTEST	inf
Csa5G284530	-	-	Csa5G284530	'60S ribosomal protein L21; contains IPR001147 (Ribosomal protein L21e)	-	Chr5:11803094-11803669	-	-	IGV_LINK	0	0	0	0	OK	1.08828	0.494147	0	1.77843	OK	NOTEST	inf
Csa5G286080	-	-	Csa5G286080	'Unknown protein	-	Chr5:11916099-11916557	-	-	IGV_LINK	0	0	0	0	OK	6.52971	1.98146	0	5.01598	OK	OK	inf
Csa5G321430	-	-	Csa5G321430	'30S ribosomal protein S7, putative; contains IPR000235 (Ribosomal protein S5/S7), IPR023798 (Ribosomal protein S7 domain)	-	Chr5:13031869-13032460	-	-	IGV_LINK	0	0	0	0	OK	4.35314	0.55666	0	1.47878	OK	OK	inf
Csa5G385370	-	-	Csa5G385370	'Unknown protein	-	Chr5:14248365-14248797	-	-	IGV_LINK	0	0	0	0	OK	1.08828	0.36045	0	1.29725	OK	NOTEST	inf
Csa5G396030	-	-	Csa5G396030	'Unknown protein	-	Chr5:14501999-14502329	-	-	IGV_LINK	0	0	0	0	OK	1.08828	0.367146	0	1.32135	OK	NOTEST	inf
Csa5G426420	-	-	Csa5G426420	'Unknown protein	-	Chr5:15460157-15460421	-	-	IGV_LINK	0	0	0	0	OK	1.08828	0.611495	0	2.20076	OK	OK	inf
Csa5G431520	-	-	Csa5G431520	'Unknown protein	-	Chr5:15673055-15673565	-	-	IGV_LINK	0	0	0	0	OK	1.08828	0.460406	0	1.65699	OK	NOTEST	inf
Csa5G453180	-	-	Csa5G453180	'Unknown protein	-	Chr5:16056003-16056662	-	-	IGV_LINK	0	0	0	0	OK	11.9711	1.70126	0	4.07928	OK	OK	inf
Csa5G487690	-	-	Csa5G487690	'Unknown protein; contains IPR009994 (Phloem filament PP1)	-	Chr5:17002106-17002433	-	-	IGV_LINK	0	0	0	0	OK	1.08828	0.374088	0	1.34634	OK	NOTEST	inf
Csa5G494380	-	-	Csa5G494380	'Unknown protein	-	Chr5:17349015-17349321	-	-	IGV_LINK	0	0	0	0	OK	2.17657	0.861554	0	2.63177	OK	OK	inf
Csa5G494400	-	-	Csa5G494400	'Unknown protein	-	Chr5:17369901-17370182	-	-	IGV_LINK	0	0	0	0	OK	1.08828	2.16947	0	7.80786	OK	OK	inf
Csa5G503570	-	-	Csa5G503570	'Unknown protein	-	Chr5:17522966-17523693	-	-	IGV_LINK	0	0	0	0	OK	1.08828	0.105076	0	0.378168	OK	NOTEST	inf
Csa5G517830	-	-	Csa5G517830	'Unknown protein	-	Chr5:18249253-18250245	-	-	IGV_LINK	0	0	0	0	OK	1.08828	0.0805561	0	0.28992	OK	NOTEST	inf
Csa5G524720	-	-	Csa5G524720	'MYB transcription factor; contains IPR009057 (Homeodomain-like)	-	Chr5:18569049-18569389	-	-	IGV_LINK	0	0	0	0	OK	1.08828	0.714343	0	2.57091	OK	OK	inf
Csa5G546580	-	-	Csa5G546580	'Unknown protein	-	Chr5:19275601-19275922	-	-	IGV_LINK	0	0	0	0	OK	1.08828	0.388761	0	1.39914	OK	NOTEST	inf
Csa5G570370	-	-	Csa5G570370	'Unknown protein	-	Chr5:19876091-19876391	-	-	IGV_LINK	0	0	0	0	OK	3.26485	1.35033	0	3.68997	OK	OK	inf
Csa5G571510	-	-	Csa5G571510	'Metal ion binding protein, putative; contains IPR006121 (Heavy metal-associated domain, HMA)	-	Chr5:19970638-19971679	-	-	IGV_LINK	0	0	0	0	OK	1.08828	0.127878	0	0.460232	OK	NOTEST	inf
Csa5G577380	-	-	Csa5G577380	'Plant-specific domain TIGR01570 family protein; contains IPR006460 (Protein of unknown function DUF617, plant)	-	Chr5:20333083-20333842	-	-	IGV_LINK	0	0	0	0	OK	1.08828	0.0993503	0	0.357559	OK	NOTEST	inf
Csa5G577430	-	-	Csa5G577430	'Protein CHUP1	-	Chr5:20374791-20379359	-	-	IGV_LINK	0	0	0	0	OK	5.44142	0.123485	0	0.321323	OK	NOTEST	inf
Csa5G589310	-	-	Csa5G589310	'Probable receptor-like protein kinase; contains IPR011009 (Protein kinase-like domain)	-	Chr5:21116315-21117712	-	-	IGV_LINK	0	0	0	0	OK	3.26485	0.20346	0	0.555986	OK	NOTEST	inf
Csa5G597490	-	-	Csa5G597490	'Unknown protein	-	Chr5:21624137-21624478	-	-	IGV_LINK	0	0	0	0	OK	3.26485	6.99959	0	19.1274	OK	OK	inf
Csa5G598090	-	-	Csa5G598090	'Unknown protein	-	Chr5:21673515-21676636	-	-	IGV_LINK	0	0	0	0	OK	1.08828	5.36268	0	105.867	OK	OK	inf
Csa5G604250	-	-	Csa5G604250	'Unknown protein	-	Chr5:22455085-22457546	-	-	IGV_LINK	0	0	0	0	OK	1.08828	0.922539	0	22.3679	OK	OK	inf
Csa5G608590	-	-	Csa5G608590	'Glycolipid transfer protein domain-containing protein; contains IPR014830 (Glycolipid transfer protein domain)	-	Chr5:23535378-23537008	-	-	IGV_LINK	0	0	0	0	OK	1.08828	0.087438	0	0.314687	OK	NOTEST	inf
Csa5G610510	-	-	Csa5G610510	'Unknown protein	-	Chr5:23807755-23808437	-	-	IGV_LINK	0	0	0	0	OK	4.35314	5.32744	0	14.1525	OK	OK	inf
Csa5G612900	-	-	Csa5G612900	'3-oxo-5-alpha-steroid 4-dehydrogenase family protein; contains IPR001104 (3-oxo-5-alpha-steroid 4-dehydrogenase, C-terminal)	-	Chr5:24070771-24071729	-	-	IGV_LINK	0	0	0	0	OK	2.17657	0.170034	0	0.519398	OK	NOTEST	inf
Csa5G613430	-	-	Csa5G613430	'Unknown protein	-	Chr5:24083328-24083885	-	-	IGV_LINK	0	0	0	0	OK	1.08828	0.367146	0	1.32135	OK	NOTEST	inf
Csa5G626000	-	-	Csa5G626000	'Unknown protein	-	Chr5:25228423-25229127	-	-	IGV_LINK	0	0	0	0	OK	1.08828	0.237843	0	0.855991	OK	NOTEST	inf
Csa5G627110	-	-	Csa5G627110	'Unknown protein	-	Chr5:25356514-25357843	-	-	IGV_LINK	0	0	0	0	OK	2.17657	2.09436	0	6.3976	OK	OK	inf
Csa5G632120	-	-	Csa5G632120	'Matrix metalloproteinase, putative; contains IPR021190 (Peptidase M10A), IPR024079 (Metallopeptidase, catalytic domain)	-	Chr5:25877433-25878509	-	-	IGV_LINK	0	0	0	0	OK	9.79456	0.659444	0	1.60248	OK	OK	inf
Csa5G637730	-	-	Csa5G637730	'Putative uncharacterized protein OSJNBa0091P11.30; contains IPR018971 (Protein of unknown function DUF1997)	-	Chr5:26472035-26473287	-	-	IGV_LINK	0	0	0	0	OK	2.17657	0.184557	0	0.563762	OK	NOTEST	inf
Csa5G638440	-	-	Csa5G638440	'UDP-glucosyl transferase	-	Chr5:26593152-26593933	-	-	IGV_LINK	0	0	0	0	OK	1.08828	0.165169	0	0.594438	OK	NOTEST	inf
Csa5G643960	-	-	Csa5G643960	'F-box family protein; contains IPR017451 (F-box associated interaction domain)	-	Chr5:27001502-27002030	-	-	IGV_LINK	0	0	0	0	OK	3.26485	0.491333	0	1.34264	OK	NOTEST	inf
Csa5G644520	-	-	Csa5G644520	'Cycloidea-like protein group 1A; contains IPR005333 (Transcription factor, TCP)	-	Chr5:27044241-27045612	-	-	IGV_LINK	0	0	0	0	OK	1.08828	0.0533654	0	0.192061	OK	NOTEST	inf
Csa5G647550	-	-	Csa5G647550	'Disease resistance protein; contains IPR000767 (Disease resistance protein), IPR001611 (Leucine-rich repeat), IPR025875 (Leucine rich repeat 4), IPR027417 (P-loop containing nucleoside triphosphate hydrolase)	-	Chr5:27431232-27435848	-	-	IGV_LINK	0	0	0	0	OK	1.08828	0.0191641	0	0.0689713	OK	NOTEST	inf
Csa5G648630	-	-	Csa5G648630	'Putative receptor-like protein kinase; contains IPR008985 (Concanavalin A-like lectin/glucanases superfamily), IPR011009 (Protein kinase-like domain)	-	Chr5:27485881-27487867	-	-	IGV_LINK	0	0	0	0	OK	1.08828	0.032157	0	0.115732	OK	NOTEST	inf
Csa5G649260	-	-	Csa5G649260	'Unknown protein	-	Chr5:27561071-27568129	-	-	IGV_LINK	0	0	0	0	OK	2.17657	2.09436	0	58.2016	OK	OK	inf
Csa5G650430	-	-	Csa5G650430	'F-box/LRR-repeat protein; contains IPR001810 (F-box domain, cyclin-like)	-	Chr5:27734650-27737008	-	-	IGV_LINK	0	0	0	0	OK	1.08828	0.0448349	0	0.16136	OK	NOTEST	inf
Csa5G651680	-	-	Csa5G651680	'Unknown protein	-	Chr5:27908098-27908484	-	-	IGV_LINK	0	0	0	0	OK	1.08828	0.669684	0	2.41018	OK	OK	inf
Csa5G652820	-	-	Csa5G652820	'Unknown protein	-	Chr5:28012323-28012586	-	-	IGV_LINK	0	0	0	0	OK	2.17657	1.235	0	3.77251	OK	OK	inf
Csa6G011600	-	-	Csa6G011600	'Receptor-kinase, putative; contains IPR001611 (Leucine-rich repeat), IPR003591 (Leucine-rich repeat, typical subtype), IPR011009 (Protein kinase-like domain), IPR013210 (Leucine-rich repeat-containing N-terminal, type 2)	-	Chr6:1198207-1201625	-	-	IGV_LINK	0	0	0	0	OK	1.08828	0.0199711	0	0.0718754	OK	NOTEST	inf
Csa6G032490	-	-	Csa6G032490	'Unknown protein	-	Chr6:2614506-2614907	-	-	IGV_LINK	0	0	0	0	OK	1.08828	0.764654	0	2.75197	OK	OK	inf
Csa6G051510	-	-	Csa6G051510	'Unknown protein	-	Chr6:3909529-3911135	-	-	IGV_LINK	0	0	0	0	OK	1.08828	0.821646	0	2.95708	OK	OK	inf
Csa6G052740	-	-	Csa6G052740	'Putative uncharacterized protein P0566A10.33-2; contains IPR009943 (Protein of unknown function DUF1475)	-	Chr6:4081451-4090716	-	-	IGV_LINK	0	0	0	0	OK	1.08828	0.0675844	0	0.243235	OK	NOTEST	inf
Csa6G076830	-	-	Csa6G076830	'Calmodulin, putative; contains IPR011992 (EF-hand-like domain)	-	Chr6:5136128-5136963	-	-	IGV_LINK	0	0	0	0	OK	27.2071	3.59047	0	8.52877	OK	OK	inf
Csa6G076840	-	-	Csa6G076840	'LOB domain-containing protein, putative; contains IPR004883 (Lateral organ boundaries, LOB)	-	Chr6:5139371-5141865	-	-	IGV_LINK	0	0	0	0	OK	3.26485	0.26153	0	0.71467	OK	NOTEST	inf
Csa6G077410	-	-	Csa6G077410	'Glycine-rich protein-like	-	Chr6:5184279-5187378	-	-	IGV_LINK	0	0	0	0	OK	1.08828	0.0704405	0	0.253514	OK	NOTEST	inf
Csa6G077960	-	-	Csa6G077960	'Unknown protein	-	Chr6:5221289-5221684	-	-	IGV_LINK	0	0	0	0	OK	3.26485	1.14387	0	3.12579	OK	OK	inf
Csa6G078630	-	-	Csa6G078630	'Aspartic proteinase nepenthesin-1; contains IPR001461 (Peptidase A1), IPR021109 (Aspartic peptidase)	-	Chr6:5321592-5323043	-	-	IGV_LINK	0	0	0	0	OK	1.08828	0.0513458	0	0.184792	OK	NOTEST	inf
Csa6G079180	-	-	Csa6G079180	'AT-hook DNA-binding protein; contains IPR014476 (Predicted AT-hook DNA-binding)	-	Chr6:5360074-5361249	-	-	IGV_LINK	0	0	0	0	OK	1.08828	0.0871767	0	0.313747	OK	NOTEST	inf
Csa6G087880	-	-	Csa6G087880	'Unknown protein	-	Chr6:5850800-5853611	-	-	IGV_LINK	0	0	0	0	OK	1.08828	0.216675	0	0.779809	OK	NOTEST	inf
Csa6G091280	-	-	Csa6G091280	'Unknown protein	-	Chr6:6142512-6143673	-	-	IGV_LINK	0	0	0	0	OK	3.26485	0.278156	0	0.760103	OK	NOTEST	inf
Csa6G107900	-	-	Csa6G107900	'Putative methyltransferase	-	Chr6:7133392-7134364	-	-	IGV_LINK	0	0	0	0	OK	1.08828	0.0729053	0	0.262384	OK	NOTEST	inf
Csa6G116670	-	-	Csa6G116670	'Unknown protein	-	Chr6:8004615-8004931	-	-	IGV_LINK	0	0	0	0	OK	1.08828	1.89231	0	6.81039	OK	OK	inf
Csa6G124000	-	-	Csa6G124000	'NADH dehydrogenase; contains IPR011992 (EF-hand-like domain), IPR013027 (FAD-dependent pyridine nucleotide-disulphide oxidoreductase), IPR023753 (Pyridine nucleotide-disulphide oxidoreductase, FAD/NAD(P)-binding domain)	-	Chr6:8489915-8492357	-	-	IGV_LINK	0	0	0	0	OK	1.08828	0.0360965	0	0.129911	OK	NOTEST	inf
Csa6G124140	-	-	Csa6G124140	'Putative uncharacterized protein Tam-RVIP1	-	Chr6:8571914-8572262	-	-	IGV_LINK	0	0	0	0	OK	4.35314	2.13142	0	5.66217	OK	OK	inf
Csa6G124190	-	-	Csa6G124190	'Unknown protein	-	Chr6:8629178-8629602	-	-	IGV_LINK	0	0	0	0	OK	1.08828	0.231256	0	0.832285	OK	NOTEST	inf
Csa6G127370	-	-	Csa6G127370	'Unknown protein	-	Chr6:8842255-8842584	-	-	IGV_LINK	0	0	0	0	OK	1.08828	0.369432	0	1.32958	OK	NOTEST	inf
Csa6G127380	-	-	Csa6G127380	'Unknown protein	-	Chr6:8845621-8845921	-	-	IGV_LINK	0	0	0	0	OK	3.26485	1.35033	0	3.68997	OK	OK	inf
Csa6G136570	-	-	Csa6G136570	'Unknown protein	-	Chr6:9582246-9582567	-	-	IGV_LINK	0	0	0	0	OK	1.08828	0.388761	0	1.39914	OK	NOTEST	inf
Csa6G139160	-	-	Csa6G139160	'NAC domain-containing protein, putative; contains IPR003441 (No apical meristem (NAM) protein)	-	Chr6:9810466-9812984	-	-	IGV_LINK	0	0	0	0	OK	1.08828	0.0713014	0	0.256612	OK	NOTEST	inf
Csa6G139170	-	-	Csa6G139170	'NAC domain-containing protein, putative; contains IPR003441 (No apical meristem (NAM) protein)	-	Chr6:9824113-9825404	-	-	IGV_LINK	0	0	0	0	OK	1.08828	0.0731796	0	0.263372	OK	NOTEST	inf
Csa6G148240	-	-	Csa6G148240	'Unknown protein	-	Chr6:10341232-10341459	-	-	IGV_LINK	0	0	0	0	OK	2.17657	3.54901	0	10.8411	OK	OK	inf
Csa6G149390	-	-	Csa6G149390	'Lysosomal Pro-X carboxypeptidase, putative; contains IPR008758 (Peptidase S28)	-	Chr6:10430276-10433658	-	-	IGV_LINK	0	0	0	0	OK	1.08828	0.0381751	0	0.137391	OK	NOTEST	inf
Csa6G151720	-	-	Csa6G151720	'Unknown protein	-	Chr6:10694850-10695167	-	-	IGV_LINK	0	0	0	0	OK	1.08828	1.48439	0	5.34229	OK	OK	inf
Csa6G151800	-	-	Csa6G151800	'Fatty acyl-CoA reductase; contains IPR026055 (Fatty acyl-CoA reductase)	-	Chr6:10746924-10747884	-	-	IGV_LINK	0	0	0	0	OK	1.08828	0.15844	0	0.570223	OK	NOTEST	inf
Csa6G169310	-	-	Csa6G169310	'Heat stress transcription factor A-4a; contains IPR011991 (Winged helix-turn-helix DNA-binding domain)	-	Chr6:11451733-11452728	-	-	IGV_LINK	0	0	0	0	OK	1.08828	0.0797849	0	0.287144	OK	NOTEST	inf
Csa6G182150	-	-	Csa6G182150	'BZIP transcription factor family protein; contains IPR004827 (Basic-leucine zipper domain)	-	Chr6:11865332-11866310	-	-	IGV_LINK	0	0	0	0	OK	1.08828	0.111931	0	0.402836	OK	NOTEST	inf
Csa6G188060	-	-	Csa6G188060	'Unknown protein	-	Chr6:12196167-12202486	-	-	IGV_LINK	0	0	0	0	OK	3.26485	0.517479	0	6.84955	OK	NOTEST	inf
Csa6G216410	-	-	Csa6G216410	'Peroxidase 52, putative; contains IPR010255 (Haem peroxidase)	-	Chr6:12951788-12953039	-	-	IGV_LINK	0	0	0	0	OK	2.17657	0.158271	0	0.483466	OK	NOTEST	inf
Csa6G280200	-	-	Csa6G280200	'Unknown protein	-	Chr6:13808499-13808813	-	-	IGV_LINK	0	0	0	0	OK	2.17657	0.814687	0	2.4886	OK	OK	inf
Csa6G282710	-	-	Csa6G282710	'Unknown protein	-	Chr6:13873587-13874216	-	-	IGV_LINK	0	0	0	0	OK	1.08828	0.127599	0	0.459225	OK	NOTEST	inf
Csa6G301060	-	-	Csa6G301060	'WUSCHEL-related homeobox 3B; contains IPR009057 (Homeodomain-like)	-	Chr6:14353365-14354731	-	-	IGV_LINK	0	0	0	0	OK	1.08828	0.136559	0	0.491473	OK	NOTEST	inf
Csa6G312590	-	-	Csa6G312590	'Major allergen d 1; contains IPR000916 (Bet v I domain), IPR023393 (START-like domain), IPR024949 (Bet v I type allergen)	-	Chr6:14907784-14909192	-	-	IGV_LINK	0	0	0	0	OK	1.08828	0.111078	0	0.399768	OK	NOTEST	inf
Csa6G358680	-	-	Csa6G358680	'Cytokinin riboside 5'-monophosphate phosphoribohydrolase-like; contains IPR005269 (Cytokinin riboside 5'-monophosphate phosphoribohydrolase LOG)	-	Chr6:16085868-16087744	-	-	IGV_LINK	0	0	0	0	OK	1.08828	0.124071	0	0.446529	OK	NOTEST	inf
Csa6G365190	-	-	Csa6G365190	'Unknown protein	-	Chr6:16539566-16540111	-	-	IGV_LINK	0	0	0	0	OK	2.17657	0.397912	0	1.21549	OK	NOTEST	inf
Csa6G399220	-	-	Csa6G399220	'Unknown protein	-	Chr6:17713585-17713939	-	-	IGV_LINK	0	0	0	0	OK	3.26485	0.958504	0	2.61926	OK	OK	inf
Csa6G400290	-	-	Csa6G400290	'Endonuclease/exonuclease/phosphatase; contains IPR005135 (Endonuclease/exonuclease/phosphatase)	-	Chr6:17752390-17753770	-	-	IGV_LINK	0	0	0	0	OK	2.17657	0.17306	0	0.528643	OK	NOTEST	inf
Csa6G401350	-	-	Csa6G401350	'Ring finger protein, putative; contains IPR013083 (Zinc finger, RING/FYVE/PHD-type)	-	Chr6:17885821-17886313	-	-	IGV_LINK	0	0	0	0	OK	1.08828	0.182187	0	0.655688	OK	NOTEST	inf
Csa6G409320	-	-	Csa6G409320	'Tetratricopeptide repeat protein, putative; contains IPR011990 (Tetratricopeptide-like helical)	-	Chr6:18789332-18792215	-	-	IGV_LINK	0	0	0	0	OK	2.17657	0.187223	0	0.571904	OK	NOTEST	inf
Csa6G418400	-	-	Csa6G418400	'UDP-glycosyltransferase 1; contains IPR002213 (UDP-glucuronosyl/UDP-glucosyltransferase)	-	Chr6:19283028-19283781	-	-	IGV_LINK	0	0	0	0	OK	1.08828	0.100376	0	0.361251	OK	NOTEST	inf
Csa6G418410	-	-	Csa6G418410	'UDP-glycosyltransferase 1; contains IPR002213 (UDP-glucuronosyl/UDP-glucosyltransferase)	-	Chr6:19287108-19289156	-	-	IGV_LINK	0	0	0	0	OK	1.08828	0.0455703	0	0.164007	OK	NOTEST	inf
Csa6G424530	-	-	Csa6G424530	'Hexose transporter; contains IPR005828 (General substrate transporter), IPR016196 (Major facilitator superfamily domain, general substrate transporter)	-	Chr6:19793642-19798602	-	-	IGV_LINK	0	0	0	0	OK	1.08828	0.0531708	0	0.191361	OK	NOTEST	inf
Csa6G446280	-	-	Csa6G446280	'Phenylalanine ammonia-lyase; contains IPR001106 (Aromatic amino acid lyase), IPR008948 (L-Aspartase-like), IPR024083 (Fumarase/histidase, N-terminal)	-	Chr6:20855214-20855835	-	-	IGV_LINK	0	0	0	0	OK	3.26485	0.412574	0	1.12742	OK	NOTEST	inf
Csa6G446330	-	-	Csa6G446330	'Unknown protein	-	Chr6:20880824-20881282	-	-	IGV_LINK	0	0	0	0	OK	2.17657	0.407636	0	1.2452	OK	NOTEST	inf
Csa6G446390	-	-	Csa6G446390	'Unknown protein	-	Chr6:20920745-20921734	-	-	IGV_LINK	0	0	0	0	OK	1.08828	0.460406	0	1.65699	OK	NOTEST	inf
Csa6G448140	-	-	Csa6G448140	'Glutamine synthetase; contains IPR008147 (Glutamine synthetase, beta-Grasp), IPR014746 (Glutamine synthetase/guanido kinase, catalytic domain)	-	Chr6:21117387-21120973	-	-	IGV_LINK	0	0	0	0	OK	7.61799	0.309327	0	0.768719	OK	NOTEST	inf
Csa6G448160	-	-	Csa6G448160	'Expansin; contains IPR007118 (Expansin/Lol pI), IPR014733 (Barwin-like endoglucanase)	-	Chr6:21134158-21135317	-	-	IGV_LINK	0	0	0	0	OK	3.26485	0.228421	0	0.624195	OK	NOTEST	inf
Csa6G448690	-	-	Csa6G448690	'UDP-glycosyltransferase 1; contains IPR002213 (UDP-glucuronosyl/UDP-glucosyltransferase)	-	Chr6:21180822-21182398	-	-	IGV_LINK	0	0	0	0	OK	3.26485	0.132972	0	0.363366	OK	NOTEST	inf
Csa6G450420	-	-	Csa6G450420	'Ethylene-responsive transcription factor 3; contains IPR016177 (DNA-binding, integrase-type)	-	Chr6:21415126-21415801	-	-	IGV_LINK	0	0	0	0	OK	1.08828	0.115935	0	0.417246	OK	NOTEST	inf
Csa6G452050	-	-	Csa6G452050	'GDSL esterase/lipase; contains IPR001087 (Lipase, GDSL)	-	Chr6:21516351-21518560	-	-	IGV_LINK	0	0	0	0	OK	1.08828	0.0659793	0	0.237458	OK	NOTEST	inf
Csa6G459990	-	-	Csa6G459990	'Cysteine proteinase inhibitor, putative; contains IPR000010 (Proteinase inhibitor I25, cystatin), IPR027214 (Cystatin)	-	Chr6:21826766-21827078	-	-	IGV_LINK	0	0	0	0	OK	48.9728	18.5836	0	44.3655	OK	OK	inf
Csa6G476020	-	-	Csa6G476020	'Cysteine proteinase inhibitor, putative; contains IPR000010 (Proteinase inhibitor I25, cystatin)	-	Chr6:21901113-21901971	-	-	IGV_LINK	0	0	0	0	OK	29.3837	2.29546	0	5.48497	OK	OK	inf
Csa6G482230	-	-	Csa6G482230	'Cysteine proteinase inhibitor; contains IPR000010 (Proteinase inhibitor I25, cystatin)	-	Chr6:22084272-22084759	-	-	IGV_LINK	0	0	0	0	OK	1.08828	0.185076	0	0.666085	OK	NOTEST	inf
Csa6G483230	-	-	Csa6G483230	'Unknown protein	-	Chr6:22095837-22096430	-	-	IGV_LINK	0	0	0	0	OK	8.70628	1.10803	0	2.71787	OK	OK	inf
Csa6G487540	-	-	Csa6G487540	'Cytochrome P450; contains IPR001128 (Cytochrome P450)	-	Chr6:22828769-22830305	-	-	IGV_LINK	0	0	0	0	OK	2.17657	0.0855287	0	0.261262	OK	NOTEST	inf
Csa6G488370	-	-	Csa6G488370	'Unknown protein	-	Chr6:23049789-23049984	-	-	IGV_LINK	0	0	0	0	OK	9.79456	14.1469	0	34.3777	OK	OK	inf
Csa6G490930	-	-	Csa6G490930	'Putative triacylglycerol lipase 1	-	Chr6:23462737-23463831	-	-	IGV_LINK	0	0	0	0	OK	13.0594	1.65812	0	3.98172	OK	OK	inf
Csa6G492220	-	-	Csa6G492220	'Cytochrome P450, putative; contains IPR001128 (Cytochrome P450)	-	Chr6:23691255-23693322	-	-	IGV_LINK	0	0	0	0	OK	2.17657	0.0880458	0	0.268951	OK	NOTEST	inf
Csa6G497120	-	-	Csa6G497120	'Transcription factor bHLH25; contains IPR011598 (Myc-type, basic helix-loop-helix (bHLH) domain)	-	Chr6:24358264-24360152	-	-	IGV_LINK	0	0	0	0	OK	1.08828	0.082144	0	0.295635	OK	NOTEST	inf
Csa6G500440	-	-	Csa6G500440	'GRAS family transcription factor; contains IPR008973 (C2 calcium/lipid-binding domain, CaLB)	-	Chr6:24908339-24908933	-	-	IGV_LINK	0	0	0	0	OK	1.08828	0.138176	0	0.497293	OK	NOTEST	inf
Csa6G501300	-	-	Csa6G501300	'Cytochrome P450; contains IPR001128 (Cytochrome P450)	-	Chr6:25105550-25106489	-	-	IGV_LINK	0	0	0	0	OK	3.26485	0.479225	0	1.30956	OK	NOTEST	inf
Csa6G501330	-	-	Csa6G501330	'Flavonoid 3-hydroxylase, putative; contains IPR001128 (Cytochrome P450)	-	Chr6:25121773-25122127	-	-	IGV_LINK	0	0	0	0	OK	4.35314	1.27801	0	3.39506	OK	OK	inf
Csa6G501940	-	-	Csa6G501940	'UDP-glycosyltransferase 1; contains IPR002213 (UDP-glucuronosyl/UDP-glucosyltransferase)	-	Chr6:25199930-25201373	-	-	IGV_LINK	0	0	0	0	OK	1.08828	0.045893	0	0.165168	OK	NOTEST	inf
Csa6G502780	-	-	Csa6G502780	'Unknown protein	-	Chr6:25385622-25386003	-	-	IGV_LINK	0	0	0	0	OK	1.08828	0.278595	0	1.00266	OK	NOTEST	inf
Csa6G503870	-	-	Csa6G503870	'N-methyltransferase; contains IPR005299 (SAM dependent carboxyl methyltransferase)	-	Chr6:25437253-25438970	-	-	IGV_LINK	0	0	0	0	OK	1.08828	0.0581529	0	0.209291	OK	NOTEST	inf
Csa6G508020	-	-	Csa6G508020	'Chitinase; contains IPR016283 (Glycoside hydrolase, family 19), IPR023346 (Lysozyme-like domain)	-	Chr6:26082159-26084273	-	-	IGV_LINK	0	0	0	0	OK	1.08828	0.0640243	0	0.230422	OK	NOTEST	inf
Csa6G510910	-	-	Csa6G510910	'Unknown protein	-	Chr6:26269106-26269358	-	-	IGV_LINK	0	0	0	0	OK	1.08828	0.691363	0	2.4882	OK	OK	inf
Csa6G513700	-	-	Csa6G513700	'Unknown protein	-	Chr6:26649856-26650039	-	-	IGV_LINK	0	0	0	0	OK	1.08828	2.0233	0	7.28182	OK	OK	inf
Csa6G515470	-	-	Csa6G515470	'Unknown protein	-	Chr6:26792989-26793303	-	-	IGV_LINK	0	0	0	0	OK	2.17657	1.64329	0	5.01972	OK	OK	inf
Csa6G517310	-	-	Csa6G517310	'Heat stress transcription factor A-2c; contains IPR011991 (Winged helix-turn-helix DNA-binding domain)	-	Chr6:27191114-27191965	-	-	IGV_LINK	0	0	0	0	OK	1.08828	0.130452	0	0.469494	OK	NOTEST	inf
Csa6G518030	-	-	Csa6G518030	'Unknown protein	-	Chr6:27324161-27324628	-	-	IGV_LINK	0	0	0	0	OK	3.26485	0.592826	0	1.61999	OK	OK	inf
Csa6G519620	-	-	Csa6G519620	'Putative MYB transcription factor; contains IPR009057 (Homeodomain-like)	-	Chr6:27627784-27630322	-	-	IGV_LINK	0	0	0	0	OK	1.08828	0.0463303	0	0.166742	OK	NOTEST	inf
Csa6G520270	-	-	Csa6G520270	'Unknown protein	-	Chr6:27731710-27739923	-	-	IGV_LINK	0	0	0	0	OK	1.08828	0.124071	0	5.76938	OK	NOTEST	inf
Csa6G520440	-	-	Csa6G520440	'Nuclear protein; contains IPR007608 (Senescence regulator)	-	Chr6:27814100-27814883	-	-	IGV_LINK	0	0	0	0	OK	2.17657	0.190898	0	0.583132	OK	NOTEST	inf
Csa6G522650	-	-	Csa6G522650	'WRKY transcription factor, putative; contains IPR003657 (DNA-binding WRKY)	-	Chr6:27940757-27942511	-	-	IGV_LINK	0	0	0	0	OK	6.52971	0.569898	0	1.44267	OK	OK	inf
Csa7G004020	-	-	Csa7G004020	'Isoflavone reductase related protein; contains IPR008030 (NmrA-like), IPR016040 (NAD(P)-binding domain)	-	Chr7:93426-96649	-	-	IGV_LINK	0	0	0	0	OK	1.08828	0.0646629	0	0.23272	OK	NOTEST	inf
Csa7G009050	-	-	Csa7G009050	'Auxin-induced protein-like protein; contains IPR003676 (Auxin responsive SAUR protein)	-	Chr7:518489-518759	-	-	IGV_LINK	0	0	0	0	OK	1.08828	0.577614	0	2.07882	OK	OK	inf
Csa7G014560	-	-	Csa7G014560	'At2g20920/F5H14.11; contains IPR021788 (Protein of unknown function DUF3353)	-	Chr7:892830-893811	-	-	IGV_LINK	0	0	0	0	OK	1.08828	1.00255	0	3.60815	OK	OK	inf
Csa7G017710	-	-	Csa7G017710	'O-methyltransferase, putative; contains IPR016461 (Caffeate O-methyltransferase (COMT) family)	-	Chr7:1048436-1049862	-	-	IGV_LINK	0	0	0	0	OK	1.08828	0.0631921	0	0.227427	OK	NOTEST	inf
Csa7G018820	-	-	Csa7G018820	'Expansin-like 1; contains IPR007118 (Expansin/Lol pI), IPR014733 (Barwin-like endoglucanase)	-	Chr7:1123719-1124989	-	-	IGV_LINK	0	0	0	0	OK	1.08828	0.219114	0	0.788586	OK	NOTEST	inf
Csa7G024170	-	-	Csa7G024170	'Unknown protein	-	Chr7:1363000-1363228	-	-	IGV_LINK	0	0	0	0	OK	1.08828	0.922539	0	3.3202	OK	OK	inf
Csa7G027860	-	-	Csa7G027860	'Unknown protein	-	Chr7:1502323-1505849	-	-	IGV_LINK	0	0	0	0	OK	1.08828	1.33186	0	27.9199	OK	OK	inf
Csa7G031670	-	-	Csa7G031670	'Unknown protein	-	Chr7:1772724-1772987	-	-	IGV_LINK	0	0	0	0	OK	1.08828	0.617499	0	2.22237	OK	OK	inf
Csa7G037530	-	-	Csa7G037530	'Unknown protein	-	Chr7:1980488-1980832	-	-	IGV_LINK	0	0	0	0	OK	2.17657	1.92221	0	5.87171	OK	OK	inf
Csa7G037550	-	-	Csa7G037550	'Unknown protein	-	Chr7:1994080-1994553	-	-	IGV_LINK	0	0	0	0	OK	1.08828	0.193675	0	0.697031	OK	NOTEST	inf
Csa7G037560	-	-	Csa7G037560	'Glycine-rich protein	-	Chr7:2006008-2006896	-	-	IGV_LINK	0	0	0	0	OK	141.477	22.2923	0	46.7515	OK	OK	inf
Csa7G037610	-	-	Csa7G037610	'Pathogen-induced protein CuPi1	-	Chr7:2037563-2038288	-	-	IGV_LINK	0	0	0	0	OK	5.44142	0.751389	0	1.9552	OK	OK	inf
Csa7G039790	-	-	Csa7G039790	'Orcinol O-methyltransferase-like protein; contains IPR016461 (Caffeate O-methyltransferase (COMT) family)	-	Chr7:2157961-2159425	-	-	IGV_LINK	0	0	0	0	OK	13.0594	0.713481	0	1.71332	OK	OK	inf
Csa7G044960	-	-	Csa7G044960	'Geranylgeranyl transferase type II beta subunit, putative; contains IPR008930 (Terpenoid cyclases/protein prenyltransferase alpha-alpha toroid), IPR026873 (Geranylgeranyl transferase type-2 subunit beta)	-	Chr7:2658508-2659063	-	-	IGV_LINK	0	0	0	0	OK	17.4126	6.7471	0	16.1511	OK	OK	inf
Csa7G046140	-	-	Csa7G046140	'Unknown protein; contains IPR022251 (Protein of unknown function wound-induced)	-	Chr7:2762318-2762555	-	-	IGV_LINK	0	0	0	0	OK	1.08828	0.821646	0	2.95708	OK	OK	inf
Csa7G047280	-	-	Csa7G047280	'Unknown protein	-	Chr7:2853812-2854208	-	-	IGV_LINK	0	0	0	0	OK	1.08828	0.594111	0	2.13819	OK	OK	inf
Csa7G047960	-	-	Csa7G047960	'GPI-anchored protein	-	Chr7:2944199-2944963	-	-	IGV_LINK	0	0	0	0	OK	2.17657	0.330337	0	1.00907	OK	NOTEST	inf
Csa7G049150	-	-	Csa7G049150	'Unknown protein	-	Chr7:3089097-3089479	-	-	IGV_LINK	0	0	0	0	OK	1.08828	0.427708	0	1.53931	OK	NOTEST	inf
Csa7G051330	-	-	Csa7G051330	'O-acyltransferase WSD1; contains IPR004255 (O-acyltransferase, WSD1, N-terminal), IPR009721 (O-acyltransferase, WSD1, C-terminal)	-	Chr7:3205008-3207393	-	-	IGV_LINK	0	0	0	0	OK	3.26485	0.163537	0	0.446889	OK	NOTEST	inf
Csa7G058630	-	-	Csa7G058630	'Laccase-14; contains IPR008972 (Cupredoxin)	-	Chr7:3467310-3468297	-	-	IGV_LINK	0	0	0	0	OK	1.08828	0.0715638	0	0.257557	OK	NOTEST	inf
Csa7G061190	-	-	Csa7G061190	'Chaperone protein DNAj, putative; contains IPR001623 (DnaJ domain)	-	Chr7:3563961-3564459	-	-	IGV_LINK	0	0	0	0	OK	1.08828	0.178837	0	0.643631	OK	NOTEST	inf
Csa7G066230	-	-	Csa7G066230	'Serine/threonine protein kinase AFC2	-	Chr7:3995960-3996232	-	-	IGV_LINK	0	0	0	0	OK	1.08828	1.09534	0	3.94211	OK	OK	inf
Csa7G070260	-	-	Csa7G070260	'Isoflavone reductase related protein; contains IPR008030 (NmrA-like), IPR016040 (NAD(P)-binding domain)	-	Chr7:4367193-4369467	-	-	IGV_LINK	0	0	0	0	OK	1.08828	0.0772494	0	0.278019	OK	NOTEST	inf
Csa7G072780	-	-	Csa7G072780	'NtPRp27-like protein; contains IPR007541 (Uncharacterised protein family, basic secretory protein)	-	Chr7:4768334-4769873	-	-	IGV_LINK	0	0	0	0	OK	5.44142	0.348833	0	0.907705	OK	NOTEST	inf
Csa7G073510	-	-	Csa7G073510	'UDP glycosyltransferase; contains IPR002213 (UDP-glucuronosyl/UDP-glucosyltransferase)	-	Chr7:4877848-4879340	-	-	IGV_LINK	0	0	0	0	OK	1.08828	0.0441896	0	0.159037	OK	NOTEST	inf
Csa7G074290	-	-	Csa7G074290	'Unknown protein	-	Chr7:5060148-5060729	-	-	IGV_LINK	0	0	0	0	OK	1.08828	4.79425	0	17.2544	OK	OK	inf
Csa7G074930	-	-	Csa7G074930	'1-aminocyclopropane-1-carboxylate oxidase homolog; contains IPR005123 (Oxoglutarate/iron-dependent dioxygenase), IPR027443 (Isopenicillin N synthase-like)	-	Chr7:5166374-5167115	-	-	IGV_LINK	0	0	0	0	OK	1.08828	0.133436	0	0.480232	OK	NOTEST	inf
Csa7G145970	-	-	Csa7G145970	'GDSL esterase/lipase; contains IPR001087 (Lipase, GDSL)	-	Chr7:6160157-6161235	-	-	IGV_LINK	0	0	0	0	OK	1.08828	0.0814559	0	0.293158	OK	NOTEST	inf
Csa7G157500	-	-	Csa7G157500	'Unknown protein	-	Chr7:6279025-6280388	-	-	IGV_LINK	0	0	0	0	OK	1.08828	0.120235	0	0.432725	OK	NOTEST	inf
Csa7G192710	-	-	Csa7G192710	'Unknown protein	-	Chr7:6964606-6964853	-	-	IGV_LINK	0	0	0	0	OK	1.08828	2.3332	0	8.39713	OK	OK	inf
Csa7G232520	-	-	Csa7G232520	'Unknown protein	-	Chr7:8183402-8184050	-	-	IGV_LINK	0	0	0	0	OK	1.08828	0.174037	0	0.626354	OK	NOTEST	inf
Csa7G235240	-	-	Csa7G235240	'Unknown protein	-	Chr7:8370392-8371170	-	-	IGV_LINK	0	0	0	0	OK	1.08828	0.170977	0	0.615341	OK	NOTEST	inf
Csa7G259380	-	-	Csa7G259380	'Unknown protein	-	Chr7:9364523-9364964	-	-	IGV_LINK	0	0	0	0	OK	1.08828	0.256626	0	0.92359	OK	NOTEST	inf
Csa7G268500	-	-	Csa7G268500	'Unknown protein	-	Chr7:9514513-9514702	-	-	IGV_LINK	0	0	0	0	OK	1.08828	1.7745	0	6.3864	OK	OK	inf
Csa7G270570	-	-	Csa7G270570	'Unknown protein; contains IPR006460 (Protein of unknown function DUF617, plant)	-	Chr7:9581169-9581394	-	-	IGV_LINK	0	0	0	0	OK	2.17657	1.92221	0	5.87171	OK	OK	inf
Csa7G270580	-	-	Csa7G270580	'Diacylglycerol kinase family protein; contains IPR016064 (ATP-NAD kinase-like domain)	-	Chr7:9605525-9606162	-	-	IGV_LINK	0	0	0	0	OK	4.35314	1.09871	0	2.91877	OK	OK	inf
Csa7G273640	-	-	Csa7G273640	'NAC domain protein,; contains IPR003441 (No apical meristem (NAM) protein)	-	Chr7:9683646-9686074	-	-	IGV_LINK	0	0	0	0	OK	1.08828	0.0772494	0	0.278019	OK	NOTEST	inf
Csa7G280350	-	-	Csa7G280350	'Nuclear pore complex protein Nup155; contains IPR004870 (Nucleoporin, Nup155-like)	-	Chr7:9904568-9905410	-	-	IGV_LINK	0	0	0	0	OK	9.79456	3.1297	0	7.60533	OK	OK	inf
Csa7G298780	-	-	Csa7G298780	'Unknown protein	-	Chr7:10445991-10446240	-	-	IGV_LINK	0	0	0	0	OK	2.17657	1.42869	0	4.36417	OK	OK	inf
Csa7G304870	-	-	Csa7G304870	'Unknown protein	-	Chr7:10575480-10576408	-	-	IGV_LINK	0	0	0	0	OK	1.08828	0.0771472	0	0.277651	OK	NOTEST	inf
Csa7G305380	-	-	Csa7G305380	'Unknown protein	-	Chr7:10603586-10603928	-	-	IGV_LINK	0	0	0	0	OK	4.35314	1.36685	0	3.63108	OK	OK	inf
Csa7G333910	-	-	Csa7G333910	'Self-incompatibility protein; contains IPR010264 (Plant self-incompatibility S1)	-	Chr7:11818634-11819057	-	-	IGV_LINK	0	0	0	0	OK	1.08828	0.232175	0	0.835591	OK	NOTEST	inf
Csa7G336430	-	-	Csa7G336430	'Self-incompatibility protein; contains IPR010264 (Plant self-incompatibility S1)	-	Chr7:11906788-11907937	-	-	IGV_LINK	0	0	0	0	OK	1.08828	0.173519	0	0.624491	OK	NOTEST	inf
Csa7G338620	-	-	Csa7G338620	'Receptor protein kinase-like protein; contains IPR011009 (Protein kinase-like domain), IPR013320 (Concanavalin A-like lectin/glucanase, subgroup)	-	Chr7:12182242-12186114	-	-	IGV_LINK	0	0	0	0	OK	1.08828	0.0360965	0	0.129911	OK	NOTEST	inf
Csa7G368180	-	-	Csa7G368180	'Unknown protein	-	Chr7:13042702-13044147	-	-	IGV_LINK	0	0	0	0	OK	1.08828	0.0700178	0	0.251993	OK	NOTEST	inf
Csa7G368190	-	-	Csa7G368190	'Unknown protein	-	Chr7:13046668-13047151	-	-	IGV_LINK	0	0	0	0	OK	2.17657	0.374908	0	1.14522	OK	NOTEST	inf
Csa7G375780	-	-	Csa7G375780	'Myb-related transcription factor; contains IPR009057 (Homeodomain-like)	-	Chr7:13689107-13690744	-	-	IGV_LINK	0	0	0	0	OK	1.08828	0.0717398	0	0.25819	OK	NOTEST	inf
Csa7G375860	-	-	Csa7G375860	'1-aminocyclopropane-1-carboxylate oxidase, putative; contains IPR005123 (Oxoglutarate/iron-dependent dioxygenase), IPR026992 (Non-haem dioxygenase N-terminal domain), IPR027443 (Isopenicillin N synthase-like)	-	Chr7:13756229-13759756	-	-	IGV_LINK	0	0	0	0	OK	1.08828	0.0690237	0	0.248415	OK	NOTEST	inf
Csa7G379090	-	-	Csa7G379090	'Unknown protein	-	Chr7:14051246-14051513	-	-	IGV_LINK	0	0	0	0	OK	2.17657	1.18822	0	3.62963	OK	OK	inf
Csa7G394580	-	-	Csa7G394580	'Glutaredoxin; contains IPR011905 (Glutaredoxin-like, plant II), IPR012336 (Thioredoxin-like fold)	-	Chr7:15014417-15014726	-	-	IGV_LINK	0	0	0	0	OK	39.1782	15.181	0	35.9897	OK	OK	inf
Csa7G394670	-	-	Csa7G394670	'Unknown protein	-	Chr7:15062528-15062868	-	-	IGV_LINK	0	0	0	0	OK	1.08828	1.09534	0	3.94211	OK	OK	inf
Csa7G413890	-	-	Csa7G413890	'Myb-like transcription factor Myb 5; contains IPR009057 (Homeodomain-like)	-	Chr7:15919134-15920669	-	-	IGV_LINK	0	0	0	0	OK	34.8251	2.30988	0	5.46925	OK	OK	inf
Csa7G428920	-	-	Csa7G428920	'Protease inhibitor/seed storage/lipid transfer protein family protein; contains IPR016140 (Bifunctional inhibitor/plant lipid transfer protein/seed storage helical domain)	-	Chr7:16574115-16574571	-	-	IGV_LINK	0	0	0	0	OK	5.44142	1.47713	0	3.84367	OK	OK	inf
Csa7G430200	-	-	Csa7G430200	'Non-specific lipid-transfer protein; contains IPR000528 (Plant lipid transfer protein/Par allergen), IPR016140 (Bifunctional inhibitor/plant lipid transfer protein/seed storage helical domain)	-	Chr7:16755976-16757131	-	-	IGV_LINK	0	0	0	0	OK	1.08828	0.126492	0	0.455242	OK	NOTEST	inf
Csa7G432080	-	-	Csa7G432080	'Ethylene-responsive transcription factor 7; contains IPR016177 (DNA-binding, integrase-type)	-	Chr7:17074624-17075529	-	-	IGV_LINK	0	0	0	0	OK	3.26485	0.385325	0	1.05296	OK	NOTEST	inf
Csa7G432310	-	-	Csa7G432310	'Receptor-like protein kinase; contains IPR001611 (Leucine-rich repeat), IPR003591 (Leucine-rich repeat, typical subtype), IPR013210 (Leucine-rich repeat-containing N-terminal, type 2), IPR025875 (Leucine rich repeat 4)	-	Chr7:17163786-17168199	-	-	IGV_LINK	0	0	0	0	OK	1.08828	0.0208266	0	0.0749544	OK	NOTEST	inf
Csa7G451300	-	-	Csa7G451300	'LOB domain-containing protein, putative; contains IPR004883 (Lateral organ boundaries, LOB)	-	Chr7:18745880-18747677	-	-	IGV_LINK	0	0	0	0	OK	2.17657	0.116538	0	0.355986	OK	NOTEST	inf
Csa7G452130	-	-	Csa7G452130	'Receptor protein kinase, putative; contains IPR011009 (Protein kinase-like domain)	-	Chr7:18937207-18937712	-	-	IGV_LINK	0	0	0	0	OK	1.08828	0.243793	0	0.877406	OK	NOTEST	inf
Csa7G452980	-	-	Csa7G452980	'Unknown protein	-	Chr7:19142239-19142925	-	-	IGV_LINK	0	0	0	0	OK	1.08828	0.396522	0	1.42707	OK	NOTEST	inf
CsaUNG025000	-	-	CsaUNG025000	'Peptide chain release factor	-	Scaffold000159:1772-3712	-	-	IGV_LINK	0	0	0	0	OK	1.08828	0.232175	0	0.835591	OK	NOTEST	inf
CsaUNG027330	-	-	CsaUNG027330	'Unknown protein	-	Scaffold000235:1491-1732	-	-	IGV_LINK	0	0	0	0	OK	1.08828	3.8973	0	14.0263	OK	OK	inf
CsaUNG028580	-	-	CsaUNG028580	'Unknown protein	-	Scaffold000199:3420-3684	-	-	IGV_LINK	0	0	0	0	OK	2.17657	1.22299	0	3.73584	OK	OK	inf
CsaUNG030540	-	-	CsaUNG030540	'Alpha-glucosidase, putative; contains IPR000322 (Glycoside hydrolase, family 31), IPR011013 (Galactose mutarotase-like domain)	-	Scaffold000378:1480-2206	-	-	IGV_LINK	0	0	0	0	OK	1.08828	0.105266	0	0.37885	OK	NOTEST	inf
CsaUNG030560	-	-	CsaUNG030560	'Unknown protein	-	Scaffold000398:45-1388	-	-	IGV_LINK	0	0	0	0	OK	1.08828	0.0828439	0	0.298153	OK	NOTEST	inf
Csa1G005720	-	-	Csa1G005720	'Peroxidase 65, putative; contains IPR010255 (Haem peroxidase)	-	Chr1:1137073-1138303	-	-	IGV_LINK	1.83775	0.114109	0	0.362476	OK	0	0	0	0	OK	NOTEST	'-inf
Csa1G013170	-	-	Csa1G013170	'Chaperone clpb, putative; contains IPR001270 (Chaperonin ClpA/B), IPR019489 (Clp ATPase, C-terminal), IPR027417 (P-loop containing nucleoside triphosphate hydrolase)	-	Chr1:1751778-1754989	-	-	IGV_LINK	5.51326	0.141795	0	0.366006	OK	0	0	0	0	OK	NOTEST	'-inf
Csa1G013180	-	-	Csa1G013180	'Chaperone protein ClpB	-	Chr1:1755286-1755984	-	-	IGV_LINK	33.0796	4.04538	0	9.56973	OK	0	0	0	0	OK	OK	'-inf
Csa1G014530	-	-	Csa1G014530	'Unknown protein	-	Chr1:1958953-1959394	-	-	IGV_LINK	6.43214	1.29417	0	3.26556	OK	0	0	0	0	OK	OK	'-inf
Csa1G015640	-	-	Csa1G015640	'Disease resistance response protein, putative; contains IPR004265 (Plant disease resistance response protein)	-	Chr1:2049670-2050903	-	-	IGV_LINK	9.18877	0.465425	0	1.13823	OK	0	0	0	0	OK	NOTEST	'-inf
Csa1G023580	-	-	Csa1G023580	'NAC domain protein; contains IPR003441 (No apical meristem (NAM) protein)	-	Chr1:2362746-2364551	-	-	IGV_LINK	0.918877	0.0476685	0	0.194398	OK	0	0	0	0	OK	NOTEST	'-inf
Csa1G024800	-	-	Csa1G024800	'WAT1-like protein; contains IPR000620 (Drug/metabolite transporter)	-	Chr1:2538482-2540744	-	-	IGV_LINK	0.918877	0.0538724	0	0.219699	OK	0	0	0	0	OK	NOTEST	'-inf
Csa1G024820	-	-	Csa1G024820	'Unknown protein	-	Chr1:2543709-2551971	-	-	IGV_LINK	0.918877	0.766021	0	20.6342	OK	0	0	0	0	OK	OK	'-inf
Csa1G030650	-	-	Csa1G030650	'Unknown protein	-	Chr1:3203618-3204008	-	-	IGV_LINK	1.83775	0.756786	0	2.40398	OK	0	0	0	0	OK	OK	'-inf
Csa1G031760	-	-	Csa1G031760	'Unknown protein	-	Chr1:3319514-3323440	-	-	IGV_LINK	0.918877	0.684026	0	9.98176	OK	0	0	0	0	OK	OK	'-inf
Csa1G031910	-	-	Csa1G031910	'Pectate lyase family protein; contains IPR011050 (Pectin lyase fold/virulence factor), IPR018082 (AmbAllergen)	-	Chr1:3427506-3428852	-	-	IGV_LINK	2.75663	0.150737	0	0.440083	OK	0	0	0	0	OK	NOTEST	'-inf
Csa1G033050	-	-	Csa1G033050	'1-aminocyclopropane-1-carboxylate oxidase; contains IPR005123 (Oxoglutarate/iron-dependent dioxygenase), IPR026992 (Non-haem dioxygenase N-terminal domain), IPR027443 (Isopenicillin N synthase-like)	-	Chr1:3500953-3502069	-	-	IGV_LINK	1.83775	0.148067	0	0.470345	OK	0	0	0	0	OK	NOTEST	'-inf
Csa1G033320	-	-	Csa1G033320	'Expansin; contains IPR007118 (Expansin/Lol pI), IPR014733 (Barwin-like endoglucanase)	-	Chr1:3607543-3608703	-	-	IGV_LINK	0.918877	0.0869747	0	0.354695	OK	0	0	0	0	OK	NOTEST	'-inf
Csa1G038930	-	-	Csa1G038930	'Putative uncharacterized protein RAF9-1; contains IPR007493 (Protein of unknown function DUF538)	-	Chr1:3673069-3673928	-	-	IGV_LINK	0.918877	0.128159	0	0.52265	OK	0	0	0	0	OK	NOTEST	'-inf
Csa1G039170	-	-	Csa1G039170	'Emb|CAB62613.1	-	Chr1:3823975-3825772	-	-	IGV_LINK	0.918877	0.0387448	0	0.158006	OK	0	0	0	0	OK	NOTEST	'-inf
Csa1G039870	-	-	Csa1G039870	'Unknown protein	-	Chr1:3928984-3929352	-	-	IGV_LINK	1.83775	1.66159	0	5.27814	OK	0	0	0	0	OK	OK	'-inf
Csa1G042400	-	-	Csa1G042400	'At1g67050-like protein	-	Chr1:4291263-4292001	-	-	IGV_LINK	2.75663	0.262314	0	0.765839	OK	0	0	0	0	OK	NOTEST	'-inf
Csa1G042470	-	-	Csa1G042470	'Unknown protein	-	Chr1:4332756-4333165	-	-	IGV_LINK	0.918877	0.210035	0	0.856552	OK	0	0	0	0	OK	NOTEST	'-inf
Csa1G042580	-	-	Csa1G042580	'Unknown protein	-	Chr1:4373060-4373348	-	-	IGV_LINK	6.43214	2.97617	0	7.50971	OK	0	0	0	0	OK	OK	'-inf
Csa1G042630	-	-	Csa1G042630	'Putative membrane protein (Precursor); contains IPR006747 (Protein of unknown function DUF599)	-	Chr1:4395238-4397382	-	-	IGV_LINK	3.67551	0.195595	0	0.532161	OK	0	0	0	0	OK	NOTEST	'-inf
Csa1G042770	-	-	Csa1G042770	'EH-domain-containing protein	-	Chr1:4490832-4491913	-	-	IGV_LINK	25.7286	15.2029	0	36.1375	OK	0	0	0	0	OK	OK	'-inf
Csa1G046920	-	-	Csa1G046920	'Putative uncharacterized protein P0456E05.22	-	Chr1:5513843-5516285	-	-	IGV_LINK	1.83775	0.0776729	0	0.246733	OK	0	0	0	0	OK	NOTEST	'-inf
Csa1G050210	-	-	Csa1G050210	'Anthranilate N-benzoyltransferase; contains IPR003480 (Transferase), IPR023213 (Chloramphenicol acetyltransferase-like domain)	-	Chr1:5786311-5788028	-	-	IGV_LINK	0.918877	0.0439276	0	0.179143	OK	0	0	0	0	OK	NOTEST	'-inf
Csa1G051830	-	-	Csa1G051830	'Protein root hair specific 4	-	Chr1:6175249-6176335	-	-	IGV_LINK	2.75663	0.162149	0	0.473403	OK	0	0	0	0	OK	NOTEST	'-inf
Csa1G056950	-	-	Csa1G056950	'Unusual floral organs; contains IPR001810 (F-box domain, cyclin-like)	-	Chr1:6240246-6242350	-	-	IGV_LINK	1.83775	0.0777342	0	0.246928	OK	0	0	0	0	OK	NOTEST	'-inf
Csa1G058660	-	-	Csa1G058660	'Ankyrin repeat-containing protein, putative; contains IPR020683 (Ankyrin repeat-containing domain)	-	Chr1:6416275-6420849	-	-	IGV_LINK	0.918877	0.0531745	0	0.216853	OK	0	0	0	0	OK	NOTEST	'-inf
Csa1G062340	-	-	Csa1G062340	'Unknown protein	-	Chr1:6589796-6590399	-	-	IGV_LINK	7.35102	0.91996	0	2.29088	OK	0	0	0	0	OK	OK	'-inf
Csa1G062880	-	-	Csa1G062880	'Lactoylglutathione lyase; contains IPR004360 (Glyoxalase/fosfomycin resistance/dioxygenase domain), IPR004361 (Glyoxalase I)	-	Chr1:6613253-6615805	-	-	IGV_LINK	7.35102	0.453288	0	1.12877	OK	0	0	0	0	OK	NOTEST	'-inf
Csa1G065370	-	-	Csa1G065370	'Cysteine-rich receptor-like protein kinase; contains IPR002902 (Gnk2-homologous domain), IPR011009 (Protein kinase-like domain), IPR013320 (Concanavalin A-like lectin/glucanase, subgroup)	-	Chr1:6891622-6894080	-	-	IGV_LINK	1.83775	0.0836054	0	0.265578	OK	0	0	0	0	OK	NOTEST	'-inf
Csa1G065380	-	-	Csa1G065380	'Cysteine-rich receptor-like protein kinase; contains IPR002902 (Gnk2-homologous domain), IPR011009 (Protein kinase-like domain), IPR013320 (Concanavalin A-like lectin/glucanase, subgroup)	-	Chr1:6895999-6898633	-	-	IGV_LINK	1.83775	0.0662362	0	0.210404	OK	0	0	0	0	OK	NOTEST	'-inf
Csa1G065390	-	-	Csa1G065390	'Receptor-like protein kinase; contains IPR011009 (Protein kinase-like domain)	-	Chr1:6900987-6903105	-	-	IGV_LINK	1.83775	0.17034	0	0.541098	OK	0	0	0	0	OK	NOTEST	'-inf
Csa1G066550	-	-	Csa1G066550	'Terpenoid synthase 17; contains IPR008930 (Terpenoid cyclases/protein prenyltransferase alpha-alpha toroid), IPR008949 (Terpenoid synthase)	-	Chr1:6976043-6980354	-	-	IGV_LINK	7.35102	0.242898	0	0.604864	OK	0	0	0	0	OK	NOTEST	'-inf
Csa1G071220	-	-	Csa1G071220	'Serine/threonine-protein kinase; contains IPR000858 (S-locus glycoprotein), IPR001480 (Bulb-type lectin domain), IPR003609 (Apple-like), IPR013320 (Concanavalin A-like lectin/glucanase, subgroup)	-	Chr1:7158761-7160599	-	-	IGV_LINK	0.918877	0.035789	0	0.145952	OK	0	0	0	0	OK	NOTEST	'-inf
Csa1G073670	-	-	Csa1G073670	'Lysine/histidine transporter; contains IPR013057 (Amino acid transporter, transmembrane)	-	Chr1:7467137-7470203	-	-	IGV_LINK	3.67551	0.168498	0	0.458437	OK	0	0	0	0	OK	NOTEST	'-inf
Csa1G095540	-	-	Csa1G095540	'Nodulin family protein; contains IPR010658 (Nodulin-like), IPR011701 (Major facilitator superfamily), IPR016196 (Major facilitator superfamily domain, general substrate transporter)	-	Chr1:8425525-8427382	-	-	IGV_LINK	0.918877	0.039114	0	0.159512	OK	0	0	0	0	OK	NOTEST	'-inf
Csa1G096040	-	-	Csa1G096040	'Nodulin family protein; contains IPR010658 (Nodulin-like), IPR011701 (Major facilitator superfamily), IPR016196 (Major facilitator superfamily domain, general substrate transporter)	-	Chr1:8436449-8438485	-	-	IGV_LINK	0.918877	0.0378516	0	0.154364	OK	0	0	0	0	OK	NOTEST	'-inf
Csa1G096060	-	-	Csa1G096060	'Unknown protein	-	Chr1:8445943-8447199	-	-	IGV_LINK	0.918877	0.577567	0	2.35539	OK	0	0	0	0	OK	OK	'-inf
Csa1G096080	-	-	Csa1G096080	'Unknown protein	-	Chr1:8460772-8460964	-	-	IGV_LINK	5.51326	8.68093	0	22.4076	OK	0	0	0	0	OK	OK	'-inf
Csa1G109320	-	-	Csa1G109320	'Myb transcription factor-like protein; contains IPR009057 (Homeodomain-like)	-	Chr1:8809281-8811167	-	-	IGV_LINK	0.918877	0.0629618	0	0.256767	OK	0	0	0	0	OK	NOTEST	'-inf
Csa1G119390	-	-	Csa1G119390	'Unknown protein	-	Chr1:9029947-9030309	-	-	IGV_LINK	0.918877	0.262213	0	1.06934	OK	0	0	0	0	OK	NOTEST	'-inf
Csa1G150990	-	-	Csa1G150990	'Unknown protein	-	Chr1:9875934-9878838	-	-	IGV_LINK	0.918877	0.992859	0	4.04901	OK	0	0	0	0	OK	OK	'-inf
Csa1G163120	-	-	Csa1G163120	'Unknown protein	-	Chr1:10210882-10211593	-	-	IGV_LINK	0.918877	0.182827	0	0.745594	OK	0	0	0	0	OK	NOTEST	'-inf
Csa1G163150	-	-	Csa1G163150	'Unknown protein	-	Chr1:10225396-10227330	-	-	IGV_LINK	0.918877	0.27676	0	4.57866	OK	0	0	0	0	OK	NOTEST	'-inf
Csa1G171040	-	-	Csa1G171040	'Putative subtilisin-like protease; contains IPR009020 (Proteinase inhibitor, propeptide), IPR015500 (Peptidase S8, subtilisin-related), IPR023828 (Peptidase S8, subtilisin, Ser-active site)	-	Chr1:10628552-10631997	-	-	IGV_LINK	1.83775	0.0469271	0	0.149067	OK	0	0	0	0	OK	NOTEST	'-inf
Csa1G171060	-	-	Csa1G171060	'Unknown protein	-	Chr1:10642109-10642488	-	-	IGV_LINK	1.83775	0.709473	0	2.25369	OK	0	0	0	0	OK	OK	'-inf
Csa1G173190	-	-	Csa1G173190	'Unknown protein	-	Chr1:10770563-10771196	-	-	IGV_LINK	0.918877	0.107468	0	0.43827	OK	0	0	0	0	OK	NOTEST	'-inf
Csa1G175720	-	-	Csa1G175720	'N-terminal domain of eukaryotic serine threonine kinase-containing protein; contains IPR014729 (Rossmann-like alpha/beta/alpha sandwich fold)	-	Chr1:10815683-10820533	-	-	IGV_LINK	1.83775	0.156537	0	5.10274	OK	0	0	0	0	OK	NOTEST	'-inf
Csa1G181550	-	-	Csa1G181550	'Unknown protein; contains IPR005135 (Endonuclease/exonuclease/phosphatase)	-	Chr1:11153028-11154685	-	-	IGV_LINK	0.918877	0.0591086	0	0.241053	OK	0	0	0	0	OK	NOTEST	'-inf
Csa1G186650	-	-	Csa1G186650	'SKIP interacting protein 18; contains IPR010544 (Kinesin-related conserved domain)	-	Chr1:11286729-11287046	-	-	IGV_LINK	4.59439	5.2099	0	13.6958	OK	0	0	0	0	OK	OK	'-inf
Csa1G188670	-	-	Csa1G188670	'Xyloglucan endotransglucosylase/hydrolase; contains IPR008985 (Concanavalin A-like lectin/glucanases superfamily), IPR016455 (Xyloglucan endotransglucosylase/hydrolase)	-	Chr1:11340484-11343006	-	-	IGV_LINK	0.918877	0.0441639	0	0.180106	OK	0	0	0	0	OK	NOTEST	'-inf
Csa1G231020	-	-	Csa1G231020	'U11/U12 small nuclear ribonucleoprotein 25 kDa protein	-	Chr1:12095586-12097206	-	-	IGV_LINK	1.83775	0.179988	0	0.571743	OK	0	0	0	0	OK	NOTEST	'-inf
Csa1G231030	-	-	Csa1G231030	'Unknown protein	-	Chr1:12097876-12098580	-	-	IGV_LINK	1.83775	0.541512	0	1.72015	OK	0	0	0	0	OK	OK	'-inf
Csa1G257870	-	-	Csa1G257870	'Receptor-like protein kinase; contains IPR001611 (Leucine-rich repeat), IPR003591 (Leucine-rich repeat, typical subtype), IPR011009 (Protein kinase-like domain), IPR013210 (Leucine-rich repeat-containing N-terminal, type 2), IPR013320 (Concanavalin A-like lectin/glucanase, subgroup), IPR025875 (Leucine rich repeat 4)	-	Chr1:12638625-12641693	-	-	IGV_LINK	0.918877	0.0175649	0	0.0716322	OK	0	0	0	0	OK	NOTEST	'-inf
Csa1G267250	-	-	Csa1G267250	'DUF679 domain membrane protein 1; contains IPR007770 (Protein of unknown function DUF679)	-	Chr1:12957837-12958482	-	-	IGV_LINK	1.83775	0.209453	0	0.665342	OK	0	0	0	0	OK	NOTEST	'-inf
Csa1G275920	-	-	Csa1G275920	'AP2-like ethylene-responsive transcription factor; contains IPR016177 (DNA-binding, integrase-type)	-	Chr1:13144496-13148180	-	-	IGV_LINK	2.75663	0.161089	0	0.470307	OK	0	0	0	0	OK	NOTEST	'-inf
Csa1G275940	-	-	Csa1G275940	'GMP synthase [glutamine-hydrolyzing]; contains IPR017926 (Glutamine amidotransferase)	-	Chr1:13158409-13160185	-	-	IGV_LINK	0.918877	0.0842956	0	0.343769	OK	0	0	0	0	OK	NOTEST	'-inf
Csa1G276440	-	-	Csa1G276440	'Unknown protein	-	Chr1:13169686-13169989	-	-	IGV_LINK	6.43214	2.64875	0	6.68354	OK	0	0	0	0	OK	OK	'-inf
Csa1G294050	-	-	Csa1G294050	'Glutamate receptor	-	Chr1:13329223-13329631	-	-	IGV_LINK	1.83775	0.421862	0	1.34007	OK	0	0	0	0	OK	NOTEST	'-inf
Csa1G294070	-	-	Csa1G294070	'Unknown protein	-	Chr1:13332257-13332534	-	-	IGV_LINK	0.918877	1.53969	0	6.27908	OK	0	0	0	0	OK	OK	'-inf
Csa1G294090	-	-	Csa1G294090	'Ice binding protein, putative; contains IPR008546 (Domain of unknown function DUF828), IPR013666 (Pleckstrin-like, plant)	-	Chr1:13351810-13355502	-	-	IGV_LINK	0.918877	0.0428948	0	0.174931	OK	0	0	0	0	OK	NOTEST	'-inf
Csa1G295160	-	-	Csa1G295160	'Glutamate receptor; contains IPR001320 (Ionotropic glutamate receptor), IPR001638 (Extracellular solute-binding protein, family 3)	-	Chr1:13423294-13424974	-	-	IGV_LINK	2.75663	0.280221	0	0.818119	OK	0	0	0	0	OK	NOTEST	'-inf
Csa1G308810	-	-	Csa1G308810	'Unknown protein	-	Chr1:13684616-13685247	-	-	IGV_LINK	1.83775	0.215879	0	0.685753	OK	0	0	0	0	OK	NOTEST	'-inf
Csa1G313810	-	-	Csa1G313810	'Lactoylglutathione lyase, putative	-	Chr1:13691121-13691577	-	-	IGV_LINK	0.918877	0.175044	0	0.713852	OK	0	0	0	0	OK	NOTEST	'-inf
Csa1G407190	-	-	Csa1G407190	'ABC transporter G family member; contains IPR013525 (ABC-2 type transporter), IPR013581 (Plant PDR ABC transporter associated), IPR027417 (P-loop containing nucleoside triphosphate hydrolase)	-	Chr1:14910984-14917222	-	-	IGV_LINK	0.918877	0.0143053	0	0.058339	OK	0	0	0	0	OK	NOTEST	'-inf
Csa1G409740	-	-	Csa1G409740	'Unknown protein	-	Chr1:15027733-15028250	-	-	IGV_LINK	2.75663	0.431636	0	1.26018	OK	0	0	0	0	OK	NOTEST	'-inf
Csa1G418760	-	-	Csa1G418760	'Transaldolase 2; contains IPR001585 (Transaldolase), IPR013785 (Aldolase-type TIM barrel)	-	Chr1:15152915-15154369	-	-	IGV_LINK	0.918877	0.0582696	0	0.237631	OK	0	0	0	0	OK	NOTEST	'-inf
Csa1G422440	-	-	Csa1G422440	'Xyloglucan endotransglucosylase/hydrolase protein 22, putative; contains IPR008985 (Concanavalin A-like lectin/glucanases superfamily)	-	Chr1:15315636-15316149	-	-	IGV_LINK	0.918877	0.246616	0	1.00573	OK	0	0	0	0	OK	NOTEST	'-inf
Csa1G423060	-	-	Csa1G423060	'Unknown protein; contains IPR008480 (Protein of unknown function DUF761, plant)	-	Chr1:15382030-15382393	-	-	IGV_LINK	0.918877	0.26084	0	1.06374	OK	0	0	0	0	OK	NOTEST	'-inf
Csa1G423170	-	-	Csa1G423170	'Unknown protein	-	Chr1:15452914-15453487	-	-	IGV_LINK	0.918877	0.123655	0	0.504282	OK	0	0	0	0	OK	NOTEST	'-inf
Csa1G425930	-	-	Csa1G425930	'Unknown protein	-	Chr1:15716341-15717128	-	-	IGV_LINK	0.918877	0.166195	0	0.677767	OK	0	0	0	0	OK	NOTEST	'-inf
Csa1G467730	-	-	Csa1G467730	'Unknown protein	-	Chr1:16812209-16812617	-	-	IGV_LINK	2.75663	0.632793	0	1.84747	OK	0	0	0	0	OK	OK	'-inf
Csa1G479620	-	-	Csa1G479620	'Unknown protein	-	Chr1:17308932-17313066	-	-	IGV_LINK	0.918877	0.447031	0	6.12052	OK	0	0	0	0	OK	NOTEST	'-inf
Csa1G480160	-	-	Csa1G480160	'Putative peptide/nitrate transporter; contains IPR000109 (Proton-dependent oligopeptide transporter family), IPR016196 (Major facilitator superfamily domain, general substrate transporter)	-	Chr1:17331115-17335753	-	-	IGV_LINK	1.83775	0.0757033	0	0.240477	OK	0	0	0	0	OK	NOTEST	'-inf
Csa1G502880	-	-	Csa1G502880	'p-hydroxybenzoic acid efflux pump subunit aaeB	-	Chr1:17807979-17812174	-	-	IGV_LINK	0.918877	0.0223257	0	0.091047	OK	0	0	0	0	OK	NOTEST	'-inf
Csa1G523640	-	-	Csa1G523640	'Catalytic/ hydrolase; contains IPR006402 (HAD-superfamily hydrolase, subfamily IA, variant 3), IPR023214 (HAD-like domain)	-	Chr1:18222677-18225013	-	-	IGV_LINK	2.75663	0.183719	0	0.56031	OK	0	0	0	0	OK	NOTEST	'-inf
Csa1G528620	-	-	Csa1G528620	'GDP-mannose transporter, putative	-	Chr1:18599537-18604447	-	-	IGV_LINK	1.83775	0.0853436	0	0.2711	OK	0	0	0	0	OK	NOTEST	'-inf
Csa1G530120	-	-	Csa1G530120	'60S acidic ribosomal protein p0; contains IPR001790 (Ribosomal protein L10/acidic P0), IPR001813 (Ribosomal protein L10/L12)	-	Chr1:18634602-18636858	-	-	IGV_LINK	1.83775	0.104432	0	0.331737	OK	0	0	0	0	OK	NOTEST	'-inf
Csa1G530160	-	-	Csa1G530160	'Vacuolar cation/proton exchanger; contains IPR018814 (Uncharacterised protein family UPF0615)	-	Chr1:18660011-18660329	-	-	IGV_LINK	0.918877	0.340472	0	1.38849	OK	0	0	0	0	OK	NOTEST	'-inf
Csa1G532260	-	-	Csa1G532260	'Unknown protein	-	Chr1:18765619-18765929	-	-	IGV_LINK	1.83775	1.59453	0	5.06514	OK	0	0	0	0	OK	OK	'-inf
Csa1G538170	-	-	Csa1G538170	'Pectinesterase; contains IPR006501 (Pectinesterase inhibitor), IPR011050 (Pectin lyase fold/virulence factor)	-	Chr1:19705186-19707180	-	-	IGV_LINK	0.918877	0.0322086	0	0.131351	OK	0	0	0	0	OK	NOTEST	'-inf
Csa1G539330	-	-	Csa1G539330	'Reticuline oxidase, putative; contains IPR012951 (Berberine/berberine-like)	-	Chr1:19899344-19900098	-	-	IGV_LINK	3.67551	0.340092	0	0.925299	OK	0	0	0	0	OK	NOTEST	'-inf
Csa1G547510	-	-	Csa1G547510	'WRKY transcription factor 14-1; contains IPR003657 (DNA-binding WRKY)	-	Chr1:20129638-20132998	-	-	IGV_LINK	0.918877	0.0419808	0	0.171203	OK	0	0	0	0	OK	NOTEST	'-inf
Csa1G555620	-	-	Csa1G555620	'Putative uncharacterized protein P0022B05.124; contains IPR007493 (Protein of unknown function DUF538)	-	Chr1:20310495-20310940	-	-	IGV_LINK	7.35102	1.45722	0	3.62876	OK	0	0	0	0	OK	OK	'-inf
Csa1G569100	-	-	Csa1G569100	'Cam-binding protein 60-like G; contains IPR012416 (Calmodulin binding protein-like)	-	Chr1:20747674-20749729	-	-	IGV_LINK	1.83775	0.246075	0	0.781674	OK	0	0	0	0	OK	NOTEST	'-inf
Csa1G569180	-	-	Csa1G569180	'Unknown protein	-	Chr1:20841762-20844241	-	-	IGV_LINK	0.918877	0.0766843	0	0.312729	OK	0	0	0	0	OK	NOTEST	'-inf
Csa1G570090	-	-	Csa1G570090	'Short-chain dehydrogenase/reductase family protein; contains IPR002347 (Glucose/ribitol dehydrogenase)	-	Chr1:21061714-21062654	-	-	IGV_LINK	1.83775	0.142912	0	0.45397	OK	0	0	0	0	OK	NOTEST	'-inf
Csa1G571820	-	-	Csa1G571820	'Solute carrier family 2, facilitated glucose transporter member 8; contains IPR005828 (General substrate transporter), IPR016196 (Major facilitator superfamily domain, general substrate transporter)	-	Chr1:21223548-21228490	-	-	IGV_LINK	1.83775	0.0871557	0	0.276856	OK	0	0	0	0	OK	NOTEST	'-inf
Csa1G573570	-	-	Csa1G573570	'Vesicle-associated protein 2-2; contains IPR008962 (PapD-like)	-	Chr1:21393028-21393676	-	-	IGV_LINK	0.918877	0.315004	0	1.28463	OK	0	0	0	0	OK	NOTEST	'-inf
Csa1G574930	-	-	Csa1G574930	'Unknown protein	-	Chr1:21699663-21700517	-	-	IGV_LINK	3.67551	8.7615	0	23.8377	OK	0	0	0	0	OK	OK	'-inf
Csa1G587410	-	-	Csa1G587410	'Prenylated rab acceptor PRA1 family protein; contains IPR004895 (Prenylated rab acceptor PRA1)	-	Chr1:22063639-22064521	-	-	IGV_LINK	2.75663	0.208913	0	0.609932	OK	0	0	0	0	OK	NOTEST	'-inf
Csa1G588550	-	-	Csa1G588550	'Unknown protein	-	Chr1:22205535-22212605	-	-	IGV_LINK	0.918877	2.81885	0	60.0463	OK	0	0	0	0	OK	OK	'-inf
Csa1G597120	-	-	Csa1G597120	'Unknown protein	-	Chr1:22653400-22655053	-	-	IGV_LINK	3.67551	0.506054	0	1.37683	OK	0	0	0	0	OK	NOTEST	'-inf
Csa1G597130	-	-	Csa1G597130	'F1L3.5	-	Chr1:22655562-22657193	-	-	IGV_LINK	11.9454	0.63192	0	1.51712	OK	0	0	0	0	OK	OK	'-inf
Csa1G598350	-	-	Csa1G598350	'Unknown protein	-	Chr1:22852398-22856115	-	-	IGV_LINK	3.67551	3.46733	0	43.8008	OK	0	0	0	0	OK	OK	'-inf
Csa1G600090	-	-	Csa1G600090	'Unknown protein	-	Chr1:23092807-23093170	-	-	IGV_LINK	0.918877	0.26084	0	1.06374	OK	0	0	0	0	OK	NOTEST	'-inf
Csa1G605620	-	-	Csa1G605620	'Putative E3 ubiquitin-protein ligase LIN	-	Chr1:23690891-23692775	-	-	IGV_LINK	0.918877	0.0288169	0	0.117519	OK	0	0	0	0	OK	NOTEST	'-inf
Csa1G617390	-	-	Csa1G617390	'Cytochrome P450, putative; contains IPR001128 (Cytochrome P450)	-	Chr1:24523911-24525718	-	-	IGV_LINK	0.918877	0.0528323	0	0.215457	OK	0	0	0	0	OK	NOTEST	'-inf
Csa1G617890	-	-	Csa1G617890	'Cytochrome P450, putative; contains IPR001128 (Cytochrome P450)	-	Chr1:24533132-24533345	-	-	IGV_LINK	6.43214	6.95001	0	17.5368	OK	0	0	0	0	OK	OK	'-inf
Csa1G620390	-	-	Csa1G620390	'Cytochrome P450, putative; contains IPR001128 (Cytochrome P450)	-	Chr1:24579032-24580111	-	-	IGV_LINK	0.918877	0.0544681	0	0.222128	OK	0	0	0	0	OK	NOTEST	'-inf
Csa1G627460	-	-	Csa1G627460	'Polygalacturonase; contains IPR000743 (Glycoside hydrolase, family 28), IPR011050 (Pectin lyase fold/virulence factor)	-	Chr1:24686636-24688428	-	-	IGV_LINK	0.918877	0.0499399	0	0.203661	OK	0	0	0	0	OK	NOTEST	'-inf
Csa1G629710	-	-	Csa1G629710	'Putative uncharacterized protein At4g02550/T10P11_16; contains IPR024752 (Myb/SANT-like domain)	-	Chr1:25004558-25005713	-	-	IGV_LINK	0.918877	0.0888575	0	0.362373	OK	0	0	0	0	OK	NOTEST	'-inf
Csa1G629720	-	-	Csa1G629720	'Unknown protein	-	Chr1:25006643-25007183	-	-	IGV_LINK	2.75663	0.404469	0	1.18087	OK	0	0	0	0	OK	NOTEST	'-inf
Csa1G631860	-	-	Csa1G631860	'Aluminum-activated malate transporter; contains IPR020966 (Aluminum-activated malate transporter)	-	Chr1:25203204-25211033	-	-	IGV_LINK	9.18877	0.375058	0	0.917233	OK	0	0	0	0	OK	NOTEST	'-inf
Csa1G649550	-	-	Csa1G649550	'Cytochrome P450; contains IPR001128 (Cytochrome P450)	-	Chr1:25665620-25669623	-	-	IGV_LINK	1.83775	0.0710617	0	0.225732	OK	0	0	0	0	OK	NOTEST	'-inf
Csa1G650110	-	-	Csa1G650110	'Beta-galactosidase; contains IPR000922 (D-galactoside/L-rhamnose binding SUEL lectin domain), IPR001944 (Glycoside hydrolase, family 35), IPR017853 (Glycoside hydrolase, superfamily)	-	Chr1:25719059-25721525	-	-	IGV_LINK	1.83775	0.042995	0	0.136576	OK	0	0	0	0	OK	NOTEST	'-inf
Csa1G650120	-	-	Csa1G650120	'Metal ion binding protein, putative; contains IPR006121 (Heavy metal-associated domain, HMA)	-	Chr1:25724875-25725848	-	-	IGV_LINK	0.918877	0.405217	0	1.65253	OK	0	0	0	0	OK	NOTEST	'-inf
Csa1G654840	-	-	Csa1G654840	'Matrix metalloproteinase, putative; contains IPR021190 (Peptidase M10A), IPR024079 (Metallopeptidase, catalytic domain)	-	Chr1:26132426-26133374	-	-	IGV_LINK	0.918877	0.0636945	0	0.259755	OK	0	0	0	0	OK	NOTEST	'-inf
Csa1G662750	-	-	Csa1G662750	'Xyloglucan endotransglucosylase/hydrolase protein 2, putative; contains IPR008985 (Concanavalin A-like lectin/glucanases superfamily)	-	Chr1:26739845-26740717	-	-	IGV_LINK	0.918877	0.161302	0	0.65781	OK	0	0	0	0	OK	NOTEST	'-inf
Csa1G679570	-	-	Csa1G679570	'Unknown protein	-	Chr1:27358241-27358809	-	-	IGV_LINK	4.59439	0.934916	0	2.4577	OK	0	0	0	0	OK	OK	'-inf
Csa1G700640	-	-	Csa1G700640	'Unknown protein	-	Chr1:28167156-28167655	-	-	IGV_LINK	0.918877	0.347465	0	1.41701	OK	0	0	0	0	OK	NOTEST	'-inf
Csa1G700670	-	-	Csa1G700670	'Ankyrin repeat-containing protein, putative; contains IPR020683 (Ankyrin repeat-containing domain)	-	Chr1:28183127-28183980	-	-	IGV_LINK	0.918877	0.0908235	0	0.37039	OK	0	0	0	0	OK	NOTEST	'-inf
Csa1G701960	-	-	Csa1G701960	'Phosphate-responsive 1 family protein; contains IPR006766 (Phosphate-induced protein 1)	-	Chr1:28477967-28478999	-	-	IGV_LINK	4.59439	0.28727	0	0.755174	OK	0	0	0	0	OK	NOTEST	'-inf
Csa2G000240	-	-	Csa2G000240	'Spermidine synthase; contains IPR001045 (Spermidine/spermine synthases family)	-	Chr2:142991-145195	-	-	IGV_LINK	10.1077	0.62184	0	1.50912	OK	0	0	0	0	OK	OK	'-inf
Csa2G000440	-	-	Csa2G000440	'Cytokinin oxidase/dehydrogenase; contains IPR016164 (FAD-linked oxidase-like, C-terminal), IPR016166 (FAD-binding, type 2), IPR016170 (Vanillyl-alcohol oxidase/Cytokinin dehydrogenase C-terminal domain)	-	Chr2:248058-250742	-	-	IGV_LINK	0.918877	0.0564661	0	0.230276	OK	0	0	0	0	OK	NOTEST	'-inf
Csa2G006810	-	-	Csa2G006810	'TPR domain protein; contains IPR011990 (Tetratricopeptide-like helical)	-	Chr2:1204821-1206546	-	-	IGV_LINK	0.918877	0.0672604	0	0.274297	OK	0	0	0	0	OK	NOTEST	'-inf
Csa2G006890	-	-	Csa2G006890	'Blue copper protein; contains IPR008972 (Cupredoxin)	-	Chr2:1260895-1262305	-	-	IGV_LINK	0.918877	0.146881	0	0.598999	OK	0	0	0	0	OK	NOTEST	'-inf
Csa2G007440	-	-	Csa2G007440	'Transcription factor MYB82; contains IPR009057 (Homeodomain-like)	-	Chr2:1305458-1306647	-	-	IGV_LINK	0.918877	0.108176	0	0.441158	OK	0	0	0	0	OK	NOTEST	'-inf
Csa2G009620	-	-	Csa2G009620	'Prolyl 4-hydroxylase alpha subunit, putative; contains IPR005123 (Oxoglutarate/iron-dependent dioxygenase)	-	Chr2:1793022-1795473	-	-	IGV_LINK	5.51326	0.446887	0	1.15352	OK	0	0	0	0	OK	NOTEST	'-inf
Csa2G010240	-	-	Csa2G010240	'Nucleic acid binding protein; contains IPR002775 (DNA/RNA-binding protein Alba-like)	-	Chr2:1899459-1900854	-	-	IGV_LINK	2.75663	0.280753	0	0.819674	OK	0	0	0	0	OK	NOTEST	'-inf
Csa2G011550	-	-	Csa2G011550	'Calmodulin binding protein, putative; contains IPR000048 (IQ motif, EF-hand binding site), IPR025064 (Domain of unknown function DUF4005), IPR027417 (P-loop containing nucleoside triphosphate hydrolase)	-	Chr2:2093855-2095662	-	-	IGV_LINK	2.75663	0.144969	0	0.423246	OK	0	0	0	0	OK	NOTEST	'-inf
Csa2G012650	-	-	Csa2G012650	'Unknown protein	-	Chr2:2195386-2195703	-	-	IGV_LINK	0.918877	0.766021	0	3.12394	OK	0	0	0	0	OK	OK	'-inf
Csa2G021500	-	-	Csa2G021500	'Kunitz trypsin inhibitor 4; contains IPR002160 (Proteinase inhibitor I3, Kunitz legume)	-	Chr2:2544537-2545074	-	-	IGV_LINK	1.83775	0.271878	0	0.86364	OK	0	0	0	0	OK	NOTEST	'-inf
Csa2G021540	-	-	Csa2G021540	'Disease resistance-like protein; contains IPR000157 (Toll/interleukin-1 receptor homology (TIR) domain), IPR000767 (Disease resistance protein), IPR001611 (Leucine-rich repeat), IPR027417 (P-loop containing nucleoside triphosphate hydrolase)	-	Chr2:2563681-2568358	-	-	IGV_LINK	0.918877	0.0167582	0	0.0683422	OK	0	0	0	0	OK	NOTEST	'-inf
Csa2G022770	-	-	Csa2G022770	'TIR-NBS-LRR disease resistance protein	-	Chr2:2716956-2717549	-	-	IGV_LINK	0.918877	0.117744	0	0.480175	OK	0	0	0	0	OK	NOTEST	'-inf
Csa2G023840	-	-	Csa2G023840	'Lipoxygenase; contains IPR008976 (Lipase/lipooxygenase, PLAT/LH2)	-	Chr2:2762704-2763016	-	-	IGV_LINK	0.918877	0.354737	0	1.44666	OK	0	0	0	0	OK	NOTEST	'-inf
Csa2G026940	-	-	Csa2G026940	'Lipoxygenase; contains IPR008976 (Lipase/lipooxygenase, PLAT/LH2)	-	Chr2:2842753-2843132	-	-	IGV_LINK	1.83775	0.481283	0	1.52883	OK	0	0	0	0	OK	NOTEST	'-inf
Csa2G031160	-	-	Csa2G031160	'Bidirectional sugar transporter N3; contains IPR004316 (SWEET sugar transporter)	-	Chr2:3049955-3052006	-	-	IGV_LINK	0.918877	0.0701334	0	0.286013	OK	0	0	0	0	OK	NOTEST	'-inf
Csa2G034520	-	-	Csa2G034520	'Nicotianamine synthase, putative; contains IPR004298 (Nicotianamine synthase)	-	Chr2:3313241-3314155	-	-	IGV_LINK	0.918877	0.0666236	0	0.2717	OK	0	0	0	0	OK	NOTEST	'-inf
Csa2G034630	-	-	Csa2G034630	'Unknown protein	-	Chr2:3400437-3400691	-	-	IGV_LINK	2.75663	8.45655	0	24.6894	OK	0	0	0	0	OK	OK	'-inf
Csa2G034700	-	-	Csa2G034700	'Pectinesterase inhibitor 1; contains IPR006501 (Pectinesterase inhibitor)	-	Chr2:3435826-3436418	-	-	IGV_LINK	6.43214	0.826181	0	2.08469	OK	0	0	0	0	OK	OK	'-inf
Csa2G035390	-	-	Csa2G035390	'Unknown protein	-	Chr2:3554884-3555354	-	-	IGV_LINK	1.83775	0.333515	0	1.05943	OK	0	0	0	0	OK	NOTEST	'-inf
Csa2G049920	-	-	Csa2G049920	'Multidrug resistance protein MdtK; contains IPR002528 (Multi antimicrobial extrusion protein)	-	Chr2:4107969-4113738	-	-	IGV_LINK	0.918877	0.0381743	0	0.15568	OK	0	0	0	0	OK	NOTEST	'-inf
Csa2G049990	-	-	Csa2G049990	'Unknown protein	-	Chr2:4151667-4151906	-	-	IGV_LINK	0.918877	1.44682	0	5.90033	OK	0	0	0	0	OK	OK	'-inf
Csa2G058700	-	-	Csa2G058700	'DNA repair and recombination protein RadA; contains IPR004504 (DNA repair protein RadA), IPR016467 (DNA recombination and repair protein, RecA-like), IPR027417 (P-loop containing nucleoside triphosphate hydrolase)	-	Chr2:4423411-4424373	-	-	IGV_LINK	19.2964	1.3138	0	3.11596	OK	0	0	0	0	OK	OK	'-inf
Csa2G070280	-	-	Csa2G070280	'Unknown protein	-	Chr2:5413461-5413756	-	-	IGV_LINK	2.75663	1.20618	0	3.52152	OK	0	0	0	0	OK	OK	'-inf
Csa2G070300	-	-	Csa2G070300	'U-box domain-containing protein kinase family protein; contains IPR014729 (Rossmann-like alpha/beta/alpha sandwich fold)	-	Chr2:5420086-5422338	-	-	IGV_LINK	3.67551	0.33546	0	0.912696	OK	0	0	0	0	OK	NOTEST	'-inf
Csa2G075980	-	-	Csa2G075980	'Histone-lysine N-methyltransferase SUVR4; contains IPR007728 (Pre-SET domain), IPR018848 (WIYLD domain)	-	Chr2:6269311-6274242	-	-	IGV_LINK	0.918877	0.0473477	0	0.19309	OK	0	0	0	0	OK	NOTEST	'-inf
Csa2G075990	-	-	Csa2G075990	'Cysteine-rich repeat secretory protein; contains IPR002902 (Gnk2-homologous domain)	-	Chr2:6282954-6284394	-	-	IGV_LINK	1.83775	0.127885	0	0.406236	OK	0	0	0	0	OK	NOTEST	'-inf
Csa2G108620	-	-	Csa2G108620	'NAC domain protein; contains IPR003441 (No apical meristem (NAM) protein)	-	Chr2:7662997-7664713	-	-	IGV_LINK	16.5398	1.09551	0	2.61677	OK	0	0	0	0	OK	OK	'-inf
Csa2G108670	-	-	Csa2G108670	'Unknown protein	-	Chr2:7696418-7696864	-	-	IGV_LINK	0.918877	0.212745	0	0.867604	OK	0	0	0	0	OK	NOTEST	'-inf
Csa2G110240	-	-	Csa2G110240	'DEAD box ATP-dependent RNA helicase, putative; contains IPR009769 (Domain of unknown function DUF1336)	-	Chr2:7776152-7780546	-	-	IGV_LINK	9.18877	0.233413	0	0.570829	OK	0	0	0	0	OK	NOTEST	'-inf
Csa2G119360	-	-	Csa2G119360	'Phosphoesterase family protein; contains IPR007312 (Phosphoesterase)	-	Chr2:7977802-7978652	-	-	IGV_LINK	1.83775	0.145874	0	0.46338	OK	0	0	0	0	OK	NOTEST	'-inf
Csa2G119380	-	-	Csa2G119380	'Phosphoesterase family protein; contains IPR007312 (Phosphoesterase), IPR017850 (Alkaline-phosphatase-like, core domain)	-	Chr2:7987806-7990741	-	-	IGV_LINK	4.59439	0.251999	0	0.662453	OK	0	0	0	0	OK	NOTEST	'-inf
Csa2G131680	-	-	Csa2G131680	'Unknown protein	-	Chr2:8454874-8455135	-	-	IGV_LINK	0.918877	1.21695	0	4.9629	OK	0	0	0	0	OK	OK	'-inf
Csa2G162140	-	-	Csa2G162140	'Unknown protein	-	Chr2:9281583-9281925	-	-	IGV_LINK	0.918877	0.292964	0	1.19475	OK	0	0	0	0	OK	NOTEST	'-inf
Csa2G166180	-	-	Csa2G166180	'Vascular plant one zinc finger protein	-	Chr2:9404366-9404745	-	-	IGV_LINK	1.83775	0.481283	0	1.52883	OK	0	0	0	0	OK	NOTEST	'-inf
Csa2G172460	-	-	Csa2G172460	'Amine oxidase	-	Chr2:9775755-9776337	-	-	IGV_LINK	0.918877	0.159734	0	0.651416	OK	0	0	0	0	OK	NOTEST	'-inf
Csa2G172470	-	-	Csa2G172470	'Cyclopropane-fatty-acyl-phospholipid synthase; contains IPR003333 (Mycolic acid cyclopropane synthase)	-	Chr2:9783401-9784913	-	-	IGV_LINK	0.918877	0.105399	0	0.42983	OK	0	0	0	0	OK	NOTEST	'-inf
Csa2G174130	-	-	Csa2G174130	'11S seed storage globulin A; contains IPR006044 (11-S seed storage protein, plant)	-	Chr2:9968725-9970593	-	-	IGV_LINK	0.918877	0.0382039	0	0.155801	OK	0	0	0	0	OK	NOTEST	'-inf
Csa2G196880	-	-	Csa2G196880	'Unknown protein	-	Chr2:10416955-10417396	-	-	IGV_LINK	2.75663	0.849083	0	2.47894	OK	0	0	0	0	OK	OK	'-inf
Csa2G235100	-	-	Csa2G235100	'Peroxidase 10, putative; contains IPR010255 (Haem peroxidase)	-	Chr2:11467049-11468537	-	-	IGV_LINK	4.59439	0.489303	0	1.28628	OK	0	0	0	0	OK	NOTEST	'-inf
Csa2G249810	-	-	Csa2G249810	'Dehydrin 4; contains IPR000167 (Dehydrin)	-	Chr2:12194591-12196235	-	-	IGV_LINK	0.918877	0.143043	0	0.583349	OK	0	0	0	0	OK	NOTEST	'-inf
Csa2G250430	-	-	Csa2G250430	'Zinc finger protein CONSTANS-like protein; contains IPR000315 (Zinc finger, B-box)	-	Chr2:12300964-12301645	-	-	IGV_LINK	3.67551	0.389123	0	1.0587	OK	0	0	0	0	OK	NOTEST	'-inf
Csa2G258610	-	-	Csa2G258610	'Auxin-induced protein 6B; contains IPR003676 (Auxin responsive SAUR protein)	-	Chr2:12534284-12534900	-	-	IGV_LINK	3.67551	0.446431	0	1.21462	OK	0	0	0	0	OK	NOTEST	'-inf
Csa2G258660	-	-	Csa2G258660	'Auxin-induced SAUR-like protein; contains IPR003676 (Auxin responsive SAUR protein)	-	Chr2:12552991-12553347	-	-	IGV_LINK	2.75663	0.812268	0	2.37146	OK	0	0	0	0	OK	OK	'-inf
Csa2G258670	-	-	Csa2G258670	'Auxin-induced SAUR-like protein; contains IPR003676 (Auxin responsive SAUR protein)	-	Chr2:12558203-12558552	-	-	IGV_LINK	0.918877	0.281435	0	1.14773	OK	0	0	0	0	OK	NOTEST	'-inf
Csa2G258700	-	-	Csa2G258700	'Auxin-induced SAUR-like protein; contains IPR003676 (Auxin responsive SAUR protein)	-	Chr2:12566232-12566729	-	-	IGV_LINK	2.75663	0.458404	0	1.33833	OK	0	0	0	0	OK	NOTEST	'-inf
Csa2G258800	-	-	Csa2G258800	'Auxin-induced SAUR-like protein; contains IPR003676 (Auxin responsive SAUR protein)	-	Chr2:12590990-12591591	-	-	IGV_LINK	0.918877	0.115534	0	0.471165	OK	0	0	0	0	OK	NOTEST	'-inf
Csa2G277010	-	-	Csa2G277010	'Glucan endo-1,3-beta-glucosidase, putative; contains IPR000490 (Glycoside hydrolase, family 17), IPR012946 (X8), IPR017853 (Glycoside hydrolase, superfamily)	-	Chr2:13165055-13167853	-	-	IGV_LINK	0.918877	0.0350505	0	0.142941	OK	0	0	0	0	OK	NOTEST	'-inf
Csa2G299890	-	-	Csa2G299890	'(R)-limonene synthase, putative; contains IPR008930 (Terpenoid cyclases/protein prenyltransferase alpha-alpha toroid), IPR008949 (Terpenoid synthase)	-	Chr2:14365551-14366729	-	-	IGV_LINK	6.43214	0.493745	0	1.24586	OK	0	0	0	0	OK	NOTEST	'-inf
Csa2G299910	-	-	Csa2G299910	'(R)-limonene synthase; contains IPR008949 (Terpenoid synthase)	-	Chr2:14368350-14368762	-	-	IGV_LINK	0.918877	0.273726	0	1.11629	OK	0	0	0	0	OK	NOTEST	'-inf
Csa2G307320	-	-	Csa2G307320	'F-box family protein; contains IPR001810 (F-box domain, cyclin-like)	-	Chr2:14650304-14651578	-	-	IGV_LINK	7.35102	0.358453	0	0.892619	OK	0	0	0	0	OK	NOTEST	'-inf
Csa2G317410	-	-	Csa2G317410	'Unknown protein	-	Chr2:14828696-14829703	-	-	IGV_LINK	5.51326	0.627026	0	1.6185	OK	0	0	0	0	OK	OK	'-inf
Csa2G335050	-	-	Csa2G335050	'Salivary glue protein Sgs-4	-	Chr2:15050911-15051292	-	-	IGV_LINK	2.75663	0.714992	0	2.08746	OK	0	0	0	0	OK	OK	'-inf
Csa2G335560	-	-	Csa2G335560	'Unknown protein	-	Chr2:15058995-15059427	-	-	IGV_LINK	1.83775	0.538589	0	1.71087	OK	0	0	0	0	OK	OK	'-inf
Csa2G347100	-	-	Csa2G347100	'Major facilitator superfamily MFS_1; contains IPR011701 (Major facilitator superfamily), IPR016196 (Major facilitator superfamily domain, general substrate transporter)	-	Chr2:15531962-15538924	-	-	IGV_LINK	11.0265	0.590301	0	1.41966	OK	0	0	0	0	OK	OK	'-inf
Csa2G349030	-	-	Csa2G349030	'Unknown protein	-	Chr2:15809688-15810033	-	-	IGV_LINK	0.918877	0.287913	0	1.17415	OK	0	0	0	0	OK	NOTEST	'-inf
Csa2G351680	-	-	Csa2G351680	'LOB domain-containing protein, putative; contains IPR004883 (Lateral organ boundaries, LOB)	-	Chr2:16155782-16156903	-	-	IGV_LINK	0.918877	0.0520507	0	0.21227	OK	0	0	0	0	OK	NOTEST	'-inf
Csa2G354050	-	-	Csa2G354050	'BZIP transcription factor family protein; contains IPR004827 (Basic-leucine zipper domain)	-	Chr2:16434819-16435328	-	-	IGV_LINK	0.918877	0.14732	0	0.60079	OK	0	0	0	0	OK	NOTEST	'-inf
Csa2G354650	-	-	Csa2G354650	'Unknown protein	-	Chr2:16498798-16504130	-	-	IGV_LINK	6.43214	2.20503	0	23.7451	OK	0	0	0	0	OK	OK	'-inf
Csa2G355010	-	-	Csa2G355010	'Unknown protein	-	Chr2:16655877-16656184	-	-	IGV_LINK	2.75663	1.10256	0	3.21899	OK	0	0	0	0	OK	OK	'-inf
Csa2G355020	-	-	Csa2G355020	'F-box protein GID2, putative; contains IPR001810 (F-box domain, cyclin-like)	-	Chr2:16658504-16658993	-	-	IGV_LINK	6.43214	1.09681	0	2.76756	OK	0	0	0	0	OK	OK	'-inf
Csa2G356060	-	-	Csa2G356060	'Unknown protein	-	Chr2:16674812-16675315	-	-	IGV_LINK	0.918877	0.425167	0	1.73389	OK	0	0	0	0	OK	NOTEST	'-inf
Csa2G356670	-	-	Csa2G356670	'Unknown protein	-	Chr2:16752000-16759849	-	-	IGV_LINK	0.918877	0.736853	0	131.72	OK	0	0	0	0	OK	OK	'-inf
Csa2G365090	-	-	Csa2G365090	'B3 domain-containing protein; contains IPR005508 (Protein of unknown function DUF313), IPR015300 (DNA-binding pseudobarrel domain)	-	Chr2:17607814-17608558	-	-	IGV_LINK	0.918877	0.0865165	0	0.352826	OK	0	0	0	0	OK	NOTEST	'-inf
Csa2G367210	-	-	Csa2G367210	'Cytokinin riboside 5'-monophosphate phosphoribohydrolase; contains IPR005269 (Cytokinin riboside 5'-monophosphate phosphoribohydrolase LOG)	-	Chr2:17716866-17718695	-	-	IGV_LINK	2.75663	0.215931	0	0.650498	OK	0	0	0	0	OK	NOTEST	'-inf
Csa2G373450	-	-	Csa2G373450	'GATA transcription factor; contains IPR016679 (Transcription factor, GATA, plant)	-	Chr2:18666830-18668584	-	-	IGV_LINK	4.59439	0.252257	0	0.663132	OK	0	0	0	0	OK	NOTEST	'-inf
Csa2G373490	-	-	Csa2G373490	'Lachrymatory-factor synthase; contains IPR019587 (Polyketide cyclase/dehydrase), IPR023393 (START-like domain)	-	Chr2:18684463-18684971	-	-	IGV_LINK	2.75663	0.443285	0	1.29419	OK	0	0	0	0	OK	NOTEST	'-inf
Csa2G377880	-	-	Csa2G377880	'Receptor protein kinase, putative; contains IPR013210 (Leucine-rich repeat-containing N-terminal, type 2)	-	Chr2:19025969-19026662	-	-	IGV_LINK	0.918877	0.0950287	0	0.38754	OK	0	0	0	0	OK	NOTEST	'-inf
Csa2G379980	-	-	Csa2G379980	'Boron transporter, putative; contains IPR003020 (Bicarbonate transporter, eukaryotic)	-	Chr2:19409662-19414480	-	-	IGV_LINK	13.7832	0.32587	0	0.800896	OK	0	0	0	0	OK	NOTEST	'-inf
Csa2G380600	-	-	Csa2G380600	'Integrase core domain containing protein	-	Chr2:19508001-19508455	-	-	IGV_LINK	0.918877	0.225334	0	0.918941	OK	0	0	0	0	OK	NOTEST	'-inf
Csa2G381880	-	-	Csa2G381880	'Unknown protein	-	Chr2:19657447-19658586	-	-	IGV_LINK	0.918877	0.108894	0	0.444083	OK	0	0	0	0	OK	NOTEST	'-inf
Csa2G383400	-	-	Csa2G383400	'Unknown protein	-	Chr2:20019030-20019297	-	-	IGV_LINK	4.59439	2.55971	0	6.72895	OK	0	0	0	0	OK	OK	'-inf
Csa2G383920	-	-	Csa2G383920	'Glutamate receptor; contains IPR001320 (Ionotropic glutamate receptor), IPR001828 (Extracellular ligand-binding receptor)	-	Chr2:20029138-20032687	-	-	IGV_LINK	0.918877	0.028666	0	0.116904	OK	0	0	0	0	OK	NOTEST	'-inf
Csa2G401330	-	-	Csa2G401330	'DNA ligase-like protein; contains IPR010994 (RuvA domain 2-like)	-	Chr2:20454621-20457984	-	-	IGV_LINK	0.918877	0.0739224	0	0.301465	OK	0	0	0	0	OK	NOTEST	'-inf
Csa2G404950	-	-	Csa2G404950	'Unknown protein; contains IPR026960 (Reverse transcriptase zinc-binding domain)	-	Chr2:20876925-20877798	-	-	IGV_LINK	0.918877	0.12182	0	0.4968	OK	0	0	0	0	OK	NOTEST	'-inf
Csa2G405020	-	-	Csa2G405020	'Protein SCARECROW; contains IPR005202 (Transcription factor GRAS)	-	Chr2:20918448-20921410	-	-	IGV_LINK	0.918877	0.0261546	0	0.106662	OK	0	0	0	0	OK	NOTEST	'-inf
Csa2G406080	-	-	Csa2G406080	'Putative uncharacterized protein OSJNBa0052M16.22; contains IPR021775 (Protein of unknown function DUF3339)	-	Chr2:20962291-20962501	-	-	IGV_LINK	0.918877	1.04198	0	4.24933	OK	0	0	0	0	OK	OK	'-inf
Csa2G418910	-	-	Csa2G418910	'Unknown protein	-	Chr2:21747223-21747581	-	-	IGV_LINK	0.918877	0.637542	0	2.59998	OK	0	0	0	0	OK	OK	'-inf
Csa2G423580	-	-	Csa2G423580	'Blue copper protein; contains IPR008972 (Cupredoxin)	-	Chr2:21970540-21971424	-	-	IGV_LINK	3.67551	0.333756	0	0.908058	OK	0	0	0	0	OK	NOTEST	'-inf
Csa2G423690	-	-	Csa2G423690	'Unknown protein	-	Chr2:22041995-22042378	-	-	IGV_LINK	0.918877	0.554071	0	2.25957	OK	0	0	0	0	OK	OK	'-inf
Csa2G425800	-	-	Csa2G425800	'Unknown protein	-	Chr2:22157345-22158066	-	-	IGV_LINK	13.7832	1.35238	0	3.23424	OK	0	0	0	0	OK	OK	'-inf
Csa2G427870	-	-	Csa2G427870	'Unknown protein	-	Chr2:22263686-22264120	-	-	IGV_LINK	0.918877	0.189859	0	0.774272	OK	0	0	0	0	OK	NOTEST	'-inf
Csa2G429040	-	-	Csa2G429040	'Alcohol acetyltransferase; contains IPR003480 (Transferase), IPR023213 (Chloramphenicol acetyltransferase-like domain)	-	Chr2:22372322-22374706	-	-	IGV_LINK	1.83775	0.0853436	0	0.2711	OK	0	0	0	0	OK	NOTEST	'-inf
Csa2G433390	-	-	Csa2G433390	'Unknown protein	-	Chr2:22697032-22697392	-	-	IGV_LINK	0.918877	0.265001	0	1.08071	OK	0	0	0	0	OK	NOTEST	'-inf
Csa2G435530	-	-	Csa2G435530	'Cytochrome P450; contains IPR001128 (Cytochrome P450)	-	Chr2:22838498-22840298	-	-	IGV_LINK	0.918877	0.0303062	0	0.123593	OK	0	0	0	0	OK	NOTEST	'-inf
Csa2G435540	-	-	Csa2G435540	'Cytochrome P450; contains IPR001128 (Cytochrome P450)	-	Chr2:22843935-22845495	-	-	IGV_LINK	3.67551	0.142226	0	0.386959	OK	0	0	0	0	OK	NOTEST	'-inf
Csa2G437140	-	-	Csa2G437140	'Major pollen allergen Bet v 1-D/H, putative; contains IPR000916 (Bet v I domain), IPR023393 (START-like domain)	-	Chr2:22929315-22930888	-	-	IGV_LINK	8.2699	1.38379	0	3.41943	OK	0	0	0	0	OK	OK	'-inf
Csa2G439180	-	-	Csa2G439180	'Receptor-like protein kinase; contains IPR008985 (Concanavalin A-like lectin/glucanases superfamily), IPR011009 (Protein kinase-like domain)	-	Chr2:22964728-22966681	-	-	IGV_LINK	9.18877	0.276988	0	0.677397	OK	0	0	0	0	OK	NOTEST	'-inf
Csa3G001750	-	-	Csa3G001750	'Unknown protein	-	Chr3:190953-191181	-	-	IGV_LINK	0.918877	0.797266	0	3.25136	OK	0	0	0	0	OK	OK	'-inf
Csa3G002410	-	-	Csa3G002410	'Unknown protein	-	Chr3:299886-300227	-	-	IGV_LINK	0.918877	0.294686	0	1.20177	OK	0	0	0	0	OK	NOTEST	'-inf
Csa3G002530	-	-	Csa3G002530	'Aconitate hydratase; contains IPR015937 (Aconitase/isopropylmalate dehydratase)	-	Chr3:350563-351918	-	-	IGV_LINK	0.918877	0.109621	0	0.447048	OK	0	0	0	0	OK	NOTEST	'-inf
Csa3G002770	-	-	Csa3G002770	'Unknown protein	-	Chr3:487720-487909	-	-	IGV_LINK	0.918877	1.53969	0	6.27908	OK	0	0	0	0	OK	OK	'-inf
Csa3G008300	-	-	Csa3G008300	'Unknown protein; contains IPR008502 (Prolamin-like domain)	-	Chr3:915005-915416	-	-	IGV_LINK	0.918877	0.208266	0	0.849338	OK	0	0	0	0	OK	NOTEST	'-inf
Csa3G011070	-	-	Csa3G011070	'Glycine-rich protein-1	-	Chr3:1131275-1131947	-	-	IGV_LINK	4.59439	0.495206	0	1.30179	OK	0	0	0	0	OK	NOTEST	'-inf
Csa3G011080	-	-	Csa3G011080	'Unknown protein	-	Chr3:1136945-1138136	-	-	IGV_LINK	12.8643	0.678521	0	1.62146	OK	0	0	0	0	OK	OK	'-inf
Csa3G011090	-	-	Csa3G011090	'Unknown protein; contains IPR014729 (Rossmann-like alpha/beta/alpha sandwich fold)	-	Chr3:1139698-1140373	-	-	IGV_LINK	4.59439	0.776036	0	2.04004	OK	0	0	0	0	OK	OK	'-inf
Csa3G016920	-	-	Csa3G016920	'HAD-superfamily hydrolase, subfamily IA, variant 3; contains IPR006402 (HAD-superfamily hydrolase, subfamily IA, variant 3), IPR023214 (HAD-like domain)	-	Chr3:1488690-1492464	-	-	IGV_LINK	0.918877	0.0689552	0	0.281209	OK	0	0	0	0	OK	NOTEST	'-inf
Csa3G019970	-	-	Csa3G019970	'WAT1-related protein; contains IPR000620 (Drug/metabolite transporter)	-	Chr3:2005836-2008340	-	-	IGV_LINK	0.918877	0.0461068	0	0.18803	OK	0	0	0	0	OK	NOTEST	'-inf
Csa3G021150	-	-	Csa3G021150	'14 kDa proline-rich protein DC2.15, putative; contains IPR016140 (Bifunctional inhibitor/plant lipid transfer protein/seed storage helical domain)	-	Chr3:2195934-2196473	-	-	IGV_LINK	10.1077	1.48712	0	3.60904	OK	0	0	0	0	OK	OK	'-inf
Csa3G027190	-	-	Csa3G027190	'14 kDa proline-rich protein DC2.15, putative; contains IPR016140 (Bifunctional inhibitor/plant lipid transfer protein/seed storage helical domain)	-	Chr3:2275033-2275393	-	-	IGV_LINK	0.918877	0.265001	0	1.08071	OK	0	0	0	0	OK	NOTEST	'-inf
Csa3G035310	-	-	Csa3G035310	'Auxin-responsive family protein; contains IPR003676 (Auxin responsive SAUR protein)	-	Chr3:2476672-2477134	-	-	IGV_LINK	0.918877	0.171394	0	0.698968	OK	0	0	0	0	OK	NOTEST	'-inf
Csa3G036400	-	-	Csa3G036400	'Unknown protein	-	Chr3:2529681-2530184	-	-	IGV_LINK	6.43214	1.43967	0	3.6327	OK	0	0	0	0	OK	OK	'-inf
Csa3G040860	-	-	Csa3G040860	'Sesquiterpene synthase; contains IPR008949 (Terpenoid synthase)	-	Chr3:2947637-2948517	-	-	IGV_LINK	3.67551	0.526329	0	1.432	OK	0	0	0	0	OK	NOTEST	'-inf
Csa3G041370	-	-	Csa3G041370	'Sesquiterpene synthase; contains IPR008930 (Terpenoid cyclases/protein prenyltransferase alpha-alpha toroid), IPR008949 (Terpenoid synthase)	-	Chr3:2961855-2964943	-	-	IGV_LINK	0.918877	0.0493396	0	0.201213	OK	0	0	0	0	OK	NOTEST	'-inf
Csa3G065250	-	-	Csa3G065250	'Unknown protein	-	Chr3:3736904-3737257	-	-	IGV_LINK	0.918877	0.275235	0	1.12244	OK	0	0	0	0	OK	NOTEST	'-inf
Csa3G073790	-	-	Csa3G073790	'Bifunctional inhibitor/lipid-transfer protein/seed storage 2S albumin-like protein; contains IPR016140 (Bifunctional inhibitor/plant lipid transfer protein/seed storage helical domain)	-	Chr3:3836720-3838987	-	-	IGV_LINK	5.51326	0.749457	0	1.93453	OK	0	0	0	0	OK	OK	'-inf
Csa3G074480	-	-	Csa3G074480	'Putative uncharacterized protein OJ1619_F12.2; contains IPR008480 (Protein of unknown function DUF761, plant)	-	Chr3:3969732-3970379	-	-	IGV_LINK	0.918877	0.104283	0	0.42528	OK	0	0	0	0	OK	NOTEST	'-inf
Csa3G099760	-	-	Csa3G099760	'Major allergen Mal d 1; contains IPR000916 (Bet v I domain), IPR023393 (START-like domain)	-	Chr3:5005244-5006345	-	-	IGV_LINK	0.918877	0.118594	0	0.483643	OK	0	0	0	0	OK	NOTEST	'-inf
Csa3G106010	-	-	Csa3G106010	'Sodium Bile acid symporter family protein, expressed; contains IPR002657 (Bile acid:sodium symporter)	-	Chr3:5315033-5319746	-	-	IGV_LINK	0.918877	0.0378807	0	0.154483	OK	0	0	0	0	OK	NOTEST	'-inf
Csa3G114470	-	-	Csa3G114470	'AP2-like ethylene-responsive transcription factor; contains IPR016177 (DNA-binding, integrase-type)	-	Chr3:5950422-5951738	-	-	IGV_LINK	0.918877	0.0656469	0	0.267717	OK	0	0	0	0	OK	NOTEST	'-inf
Csa3G116720	-	-	Csa3G116720	'Ethylene-responsive transcription factor, putative; contains IPR016177 (DNA-binding, integrase-type)	-	Chr3:6253334-6253954	-	-	IGV_LINK	1.83775	0.221211	0	0.702691	OK	0	0	0	0	OK	NOTEST	'-inf
Csa3G117410	-	-	Csa3G117410	'Zinc finger protein; contains IPR015880 (Zinc finger, C2H2-like)	-	Chr3:6396408-6398137	-	-	IGV_LINK	2.75663	0.0950717	0	0.277567	OK	0	0	0	0	OK	NOTEST	'-inf
Csa3G117420	-	-	Csa3G117420	'Expansin B protein; contains IPR007118 (Expansin/Lol pI), IPR014733 (Barwin-like endoglucanase)	-	Chr3:6401013-6402700	-	-	IGV_LINK	1.83775	0.0828322	0	0.263122	OK	0	0	0	0	OK	NOTEST	'-inf
Csa3G122370	-	-	Csa3G122370	'Protein PAIR1	-	Chr3:7219687-7223369	-	-	IGV_LINK	1.83775	0.0998798	0	0.317275	OK	0	0	0	0	OK	NOTEST	'-inf
Csa3G123170	-	-	Csa3G123170	'C2 domain-containing protein; contains IPR008973 (C2 calcium/lipid-binding domain, CaLB)	-	Chr3:7387901-7388432	-	-	IGV_LINK	0.918877	0.138228	0	0.56371	OK	0	0	0	0	OK	NOTEST	'-inf
Csa3G126790	-	-	Csa3G126790	'Pectinesterase; contains IPR006501 (Pectinesterase inhibitor), IPR011050 (Pectin lyase fold/virulence factor)	-	Chr3:7815299-7817226	-	-	IGV_LINK	4.59439	0.19102	0	0.502151	OK	0	0	0	0	OK	NOTEST	'-inf
Csa3G126860	-	-	Csa3G126860	'Unknown protein	-	Chr3:7855824-7856887	-	-	IGV_LINK	1.83775	1.15513	0	3.66936	OK	0	0	0	0	OK	OK	'-inf
Csa3G129590	-	-	Csa3G129590	'Regulatory protein; contains IPR005069 (Nucleotide-diphospho-sugar transferase)	-	Chr3:8304403-8307509	-	-	IGV_LINK	0.918877	0.0553867	0	0.225874	OK	0	0	0	0	OK	NOTEST	'-inf
Csa3G133910	-	-	Csa3G133910	'Monooxygenase, putative; contains IPR013027 (FAD-dependent pyridine nucleotide-disulphide oxidoreductase), IPR020946 (Flavin monooxygenase-like)	-	Chr3:8819132-8820893	-	-	IGV_LINK	1.83775	0.0880909	0	0.279827	OK	0	0	0	0	OK	NOTEST	'-inf
Csa3G134750	-	-	Csa3G134750	'Probable peptide/nitrate transporter; contains IPR000109 (Proton-dependent oligopeptide transporter family), IPR016196 (Major facilitator superfamily domain, general substrate transporter)	-	Chr3:8991450-8994380	-	-	IGV_LINK	0.918877	0.0269709	0	0.109991	OK	0	0	0	0	OK	NOTEST	'-inf
Csa3G134890	-	-	Csa3G134890	'ROP-interactive CRIB motif-containing protein 5; contains IPR000095 (PAK-box/P21-Rho-binding)	-	Chr3:9075152-9076719	-	-	IGV_LINK	0.918877	0.0459348	0	0.187328	OK	0	0	0	0	OK	NOTEST	'-inf
Csa3G134950	-	-	Csa3G134950	'Unknown protein; contains IPR007087 (Zinc finger, C2H2)	-	Chr3:9097858-9098584	-	-	IGV_LINK	4.59439	0.446705	0	1.1743	OK	0	0	0	0	OK	NOTEST	'-inf
Csa3G134980	-	-	Csa3G134980	'Light-dependent short hypocotyls 1; contains IPR006936 (Domain of unknown function DUF640)	-	Chr3:9117121-9117662	-	-	IGV_LINK	7.35102	1.07564	0	2.67856	OK	0	0	0	0	OK	OK	'-inf
Csa3G135050	-	-	Csa3G135050	'Myb-related transcription factor; contains IPR009057 (Homeodomain-like)	-	Chr3:9153654-9154144	-	-	IGV_LINK	8.2699	1.89838	0	4.69101	OK	0	0	0	0	OK	OK	'-inf
Csa3G135060	-	-	Csa3G135060	'Unknown protein	-	Chr3:9162905-9166635	-	-	IGV_LINK	0.918877	0.189132	0	0.771306	OK	0	0	0	0	OK	NOTEST	'-inf
Csa3G135100	-	-	Csa3G135100	'Phosphate transporter; contains IPR005828 (General substrate transporter), IPR016196 (Major facilitator superfamily domain, general substrate transporter)	-	Chr3:9183996-9186360	-	-	IGV_LINK	2.75663	0.0921662	0	0.269084	OK	0	0	0	0	OK	NOTEST	'-inf
Csa3G143560	-	-	Csa3G143560	'Polycomb group RING finger protein 1; contains IPR013083 (Zinc finger, RING/FYVE/PHD-type)	-	Chr3:9466907-9468716	-	-	IGV_LINK	0.918877	0.0493891	0	0.201415	OK	0	0	0	0	OK	NOTEST	'-inf
Csa3G146370	-	-	Csa3G146370	'Unknown protein	-	Chr3:9738756-9739129	-	-	IGV_LINK	0.918877	0.484014	0	1.97387	OK	0	0	0	0	OK	NOTEST	'-inf
Csa3G146620	-	-	Csa3G146620	'Unknown protein	-	Chr3:9871456-9872143	-	-	IGV_LINK	0.918877	0.354737	0	1.44666	OK	0	0	0	0	OK	NOTEST	'-inf
Csa3G146710	-	-	Csa3G146710	'Unknown protein	-	Chr3:9894404-9894722	-	-	IGV_LINK	0.918877	0.340472	0	1.38849	OK	0	0	0	0	OK	NOTEST	'-inf
Csa3G147750	-	-	Csa3G147750	'Unknown protein	-	Chr3:9931085-9931328	-	-	IGV_LINK	0.918877	1.15348	0	4.70405	OK	0	0	0	0	OK	OK	'-inf
Csa3G150100	-	-	Csa3G150100	'tRNA dimethylallyltransferase; contains IPR018022 (tRNA delta(2)-isopentenylpyrophosphate transferase), IPR027417 (P-loop containing nucleoside triphosphate hydrolase)	-	Chr3:10154809-10156265	-	-	IGV_LINK	24.8097	1.12201	0	2.67808	OK	0	0	0	0	OK	OK	'-inf
Csa3G151480	-	-	Csa3G151480	'CASP-like protein; contains IPR006702 (Uncharacterised protein family UPF0497, trans-membrane plant)	-	Chr3:10439033-10441717	-	-	IGV_LINK	0.918877	0.0694413	0	0.283191	OK	0	0	0	0	OK	NOTEST	'-inf
Csa3G152130	-	-	Csa3G152130	'Ethylene-responsive transcription factor; contains IPR016177 (DNA-binding, integrase-type)	-	Chr3:10539474-10540455	-	-	IGV_LINK	1.83775	0.122176	0	0.388099	OK	0	0	0	0	OK	NOTEST	'-inf
Csa3G154290	-	-	Csa3G154290	'TspO and MBR like protein; contains IPR004307 (TspO/MBR-related protein)	-	Chr3:10705802-10706451	-	-	IGV_LINK	2.75663	0.31153	0	0.909529	OK	0	0	0	0	OK	NOTEST	'-inf
Csa3G159410	-	-	Csa3G159410	'Phylloplanin, putative	-	Chr3:10765099-10765926	-	-	IGV_LINK	1.83775	0.416533	0	1.32314	OK	0	0	0	0	OK	NOTEST	'-inf
Csa3G164510	-	-	Csa3G164510	'Pectinesterase; contains IPR006501 (Pectinesterase inhibitor), IPR011050 (Pectin lyase fold/virulence factor)	-	Chr3:10834845-10836896	-	-	IGV_LINK	4.59439	0.143664	0	0.377664	OK	0	0	0	0	OK	NOTEST	'-inf
Csa3G164550	-	-	Csa3G164550	'Polygalacturonase; contains IPR000743 (Glycoside hydrolase, family 28), IPR011050 (Pectin lyase fold/virulence factor)	-	Chr3:10853458-10855383	-	-	IGV_LINK	13.7832	0.589519	0	1.40984	OK	0	0	0	0	OK	OK	'-inf
Csa3G164560	-	-	Csa3G164560	'Polygalacturonase; contains IPR000743 (Glycoside hydrolase, family 28), IPR011050 (Pectin lyase fold/virulence factor)	-	Chr3:10857359-10860241	-	-	IGV_LINK	1.83775	0.0892884	0	0.283631	OK	0	0	0	0	OK	NOTEST	'-inf
Csa3G168920	-	-	Csa3G168920	'Unknown protein	-	Chr3:11191970-11192427	-	-	IGV_LINK	2.75663	1.11055	0	3.24231	OK	0	0	0	0	OK	OK	'-inf
Csa3G169480	-	-	Csa3G169480	'Unknown protein	-	Chr3:11252559-11255090	-	-	IGV_LINK	6.43214	5.36215	0	13.5302	OK	0	0	0	0	OK	OK	'-inf
Csa3G177900	-	-	Csa3G177900	'Zinc finger A20 and AN1 domain-containing stress-associated protein; contains IPR000058 (Zinc finger, AN1-type), IPR002653 (Zinc finger, A20-type)	-	Chr3:12060992-12061418	-	-	IGV_LINK	2.75663	0.587653	0	1.71568	OK	0	0	0	0	OK	OK	'-inf
Csa3G182060	-	-	Csa3G182060	'KDEL motif-containing protein 1, putative; contains IPR006598 (Lipopolysaccharide-modifying protein)	-	Chr3:12573834-12576854	-	-	IGV_LINK	0.918877	0.0354032	0	0.144379	OK	0	0	0	0	OK	NOTEST	'-inf
Csa3G182180	-	-	Csa3G182180	'Cytochrome P450; contains IPR001128 (Cytochrome P450)	-	Chr3:12647463-12650332	-	-	IGV_LINK	0.918877	0.0518316	0	0.211376	OK	0	0	0	0	OK	NOTEST	'-inf
Csa3G182790	-	-	Csa3G182790	'Unknown protein	-	Chr3:12734117-12735706	-	-	IGV_LINK	0.918877	0.577567	0	2.35539	OK	0	0	0	0	OK	OK	'-inf
Csa3G199680	-	-	Csa3G199680	'Unknown protein	-	Chr3:13804922-13805328	-	-	IGV_LINK	0.918877	0.333743	0	1.36105	OK	0	0	0	0	OK	NOTEST	'-inf
Csa3G214580	-	-	Csa3G214580	'Basic blue copper protein; contains IPR008972 (Cupredoxin)	-	Chr3:14347913-14349119	-	-	IGV_LINK	7.35102	1.1544	0	2.87468	OK	0	0	0	0	OK	OK	'-inf
Csa3G221780	-	-	Csa3G221780	'Aldose reductase; contains IPR001395 (Aldo/keto reductase), IPR023210 (NADP-dependent oxidoreductase domain)	-	Chr3:14733574-14734406	-	-	IGV_LINK	2.75663	1.53583	0	4.48393	OK	0	0	0	0	OK	OK	'-inf
Csa3G232430	-	-	Csa3G232430	'Receptor protein kinase-like protein; contains IPR001611 (Leucine-rich repeat), IPR013210 (Leucine-rich repeat-containing N-terminal, type 2)	-	Chr3:15066406-15067597	-	-	IGV_LINK	0.918877	0.0727219	0	0.296569	OK	0	0	0	0	OK	NOTEST	'-inf
Csa3G236030	-	-	Csa3G236030	'UDP-glycosyltransferase 1; contains IPR002213 (UDP-glucuronosyl/UDP-glucosyltransferase)	-	Chr3:15203142-15205499	-	-	IGV_LINK	0.918877	0.0332747	0	0.135699	OK	0	0	0	0	OK	NOTEST	'-inf
Csa3G239240	-	-	Csa3G239240	'RWP-RK domain-containing transcription factor; contains IPR003035 (RWP-RK domain), IPR005012 (Daxx protein)	-	Chr3:15365091-15366638	-	-	IGV_LINK	0.918877	0.0724012	0	0.295262	OK	0	0	0	0	OK	NOTEST	'-inf
Csa3G239300	-	-	Csa3G239300	'Unknown protein	-	Chr3:15394241-15394571	-	-	IGV_LINK	0.918877	0.315004	0	1.28463	OK	0	0	0	0	OK	NOTEST	'-inf
Csa3G280970	-	-	Csa3G280970	'Malonyl CoA:anthocyanin 5-O-glucoside-6'''-O-malonyltransferase; contains IPR003480 (Transferase), IPR023213 (Chloramphenicol acetyltransferase-like domain)	-	Chr3:16663672-16664194	-	-	IGV_LINK	1.83775	0.283616	0	0.900927	OK	0	0	0	0	OK	NOTEST	'-inf
Csa3G284530	-	-	Csa3G284530	'Unknown protein	-	Chr3:16797870-16798374	-	-	IGV_LINK	0.918877	0.149555	0	0.609906	OK	0	0	0	0	OK	NOTEST	'-inf
Csa3G305650	-	-	Csa3G305650	'60S ribosomal protein L34, putative; contains IPR008195 (Ribosomal protein L34Ae)	-	Chr3:17307674-17307908	-	-	IGV_LINK	0.918877	0.736853	0	3.00498	OK	0	0	0	0	OK	OK	'-inf
Csa3G353980	-	-	Csa3G353980	'Trehalose-phosphate phosphatase; contains IPR006379 (HAD-superfamily hydrolase, subfamily IIB), IPR023214 (HAD-like domain)	-	Chr3:18224008-18225732	-	-	IGV_LINK	1.83775	0.194562	0	0.618038	OK	0	0	0	0	OK	NOTEST	'-inf
Csa3G354510	-	-	Csa3G354510	'WRKY transcription factor 27; contains IPR003657 (DNA-binding WRKY)	-	Chr3:18249003-18250378	-	-	IGV_LINK	1.83775	0.106349	0	0.337825	OK	0	0	0	0	OK	NOTEST	'-inf
Csa3G386820	-	-	Csa3G386820	'11S seed storage globulin B; contains IPR006044 (11-S seed storage protein, plant)	-	Chr3:18920238-18921873	-	-	IGV_LINK	0.918877	0.0564661	0	0.230276	OK	0	0	0	0	OK	NOTEST	'-inf
Csa3G389840	-	-	Csa3G389840	'Inorganic phosphate transporter, putative; contains IPR005828 (General substrate transporter), IPR016196 (Major facilitator superfamily domain, general substrate transporter)	-	Chr3:19005543-19007078	-	-	IGV_LINK	0.918877	0.0607863	0	0.247895	OK	0	0	0	0	OK	NOTEST	'-inf
Csa3G398920	-	-	Csa3G398920	'LOB domain-containing protein, putative; contains IPR004883 (Lateral organ boundaries, LOB)	-	Chr3:19356642-19358148	-	-	IGV_LINK	1.83775	0.178682	0	0.567595	OK	0	0	0	0	OK	NOTEST	'-inf
Csa3G403990	-	-	Csa3G403990	'Solute carrier family 22 member 15-like protein; contains IPR005828 (General substrate transporter), IPR016196 (Major facilitator superfamily domain, general substrate transporter)	-	Chr3:19537854-19539856	-	-	IGV_LINK	10.1077	0.383645	0	0.931052	OK	0	0	0	0	OK	NOTEST	'-inf
Csa3G404000	-	-	Csa3G404000	'Solute carrier family 22 member 15-like protein; contains IPR005828 (General substrate transporter), IPR016196 (Major facilitator superfamily domain, general substrate transporter)	-	Chr3:19541328-19542643	-	-	IGV_LINK	2.75663	0.13884	0	0.405351	OK	0	0	0	0	OK	NOTEST	'-inf
Csa3G405520	-	-	Csa3G405520	'Unknown protein	-	Chr3:19559031-19559364	-	-	IGV_LINK	0.918877	0.3092	0	1.26096	OK	0	0	0	0	OK	NOTEST	'-inf
Csa3G426920	-	-	Csa3G426920	'Transcriptional regulator superman; contains IPR007087 (Zinc finger, C2H2)	-	Chr3:20231229-20231744	-	-	IGV_LINK	2.75663	0.567397	0	1.65654	OK	0	0	0	0	OK	OK	'-inf
Csa3G434990	-	-	Csa3G434990	'Phosphofructokinase, putative; contains IPR000023 (Phosphofructokinase domain), IPR012004 (Pyrophosphate-dependent phosphofructokinase TP0108), IPR022953 (Phosphofructokinase)	-	Chr3:20461279-20464242	-	-	IGV_LINK	0.918877	0.0407649	0	0.166245	OK	0	0	0	0	OK	NOTEST	'-inf
Csa3G484330	-	-	Csa3G484330	'Unknown protein	-	Chr3:21099518-21100058	-	-	IGV_LINK	0.918877	0.134823	0	0.549827	OK	0	0	0	0	OK	NOTEST	'-inf
Csa3G497390	-	-	Csa3G497390	'F-box family protein; contains IPR001810 (F-box domain, cyclin-like)	-	Chr3:21198574-21200122	-	-	IGV_LINK	0.918877	0.0724012	0	0.295262	OK	0	0	0	0	OK	NOTEST	'-inf
Csa3G516530	-	-	Csa3G516530	'Auxin-responsive protein; contains IPR003311 (AUX/IAA protein)	-	Chr3:21474917-21476226	-	-	IGV_LINK	6.43214	0.449934	0	1.13531	OK	0	0	0	0	OK	NOTEST	'-inf
Csa3G516540	-	-	Csa3G516540	'Auxin-responsive protein; contains IPR003311 (AUX/IAA protein)	-	Chr3:21480921-21481485	-	-	IGV_LINK	1.83775	0.253027	0	0.803757	OK	0	0	0	0	OK	NOTEST	'-inf
Csa3G595220	-	-	Csa3G595220	'Nitrate-induced NOI protein; contains IPR008700 (Pathogenic type III effector avirulence factor Avr cleavage site)	-	Chr3:22827861-22829610	-	-	IGV_LINK	0.918877	0.108176	0	0.62031	OK	0	0	0	0	OK	NOTEST	'-inf
Csa3G597270	-	-	Csa3G597270	'Transcription factor GTE6	-	Chr3:22892974-22895662	-	-	IGV_LINK	1.83775	0.165199	0	0.524765	OK	0	0	0	0	OK	NOTEST	'-inf
Csa3G597280	-	-	Csa3G597280	'Transcription factor GTE6; contains IPR027353 (NET domain)	-	Chr3:22896050-22896391	-	-	IGV_LINK	0.918877	0.511942	0	2.08777	OK	0	0	0	0	OK	NOTEST	'-inf
Csa3G597370	-	-	Csa3G597370	'Unknown protein	-	Chr3:22942076-22943782	-	-	IGV_LINK	3.67551	1.34383	0	3.6562	OK	0	0	0	0	OK	OK	'-inf
Csa3G619930	-	-	Csa3G619930	'Monooxygenase, putative; contains IPR013027 (FAD-dependent pyridine nucleotide-disulphide oxidoreductase), IPR020946 (Flavin monooxygenase-like)	-	Chr3:23920557-23922100	-	-	IGV_LINK	0.918877	0.0430447	0	0.175542	OK	0	0	0	0	OK	NOTEST	'-inf
Csa3G625110	-	-	Csa3G625110	'Unknown protein	-	Chr3:24301243-24301414	-	-	IGV_LINK	0.918877	2.37331	0	9.67868	OK	0	0	0	0	OK	OK	'-inf
Csa3G634350	-	-	Csa3G634350	'Plant-specific domain TIGR01615 family protein; contains IPR006502 (Protein of unknown function DUF506, plant)	-	Chr3:24651769-24653503	-	-	IGV_LINK	0.918877	0.0622458	0	0.253846	OK	0	0	0	0	OK	NOTEST	'-inf
Csa3G636950	-	-	Csa3G636950	'Kinesin-like	-	Chr3:24835326-24837316	-	-	IGV_LINK	5.51326	0.709856	0	1.83231	OK	0	0	0	0	OK	OK	'-inf
Csa3G644830	-	-	Csa3G644830	'Receptor-like kinase; contains IPR011009 (Protein kinase-like domain)	-	Chr3:25265383-25265765	-	-	IGV_LINK	0.918877	1.21695	0	4.9629	OK	0	0	0	0	OK	OK	'-inf
Csa3G645860	-	-	Csa3G645860	'Unknown protein	-	Chr3:25297542-25298283	-	-	IGV_LINK	0.918877	0.0869747	0	0.354695	OK	0	0	0	0	OK	NOTEST	'-inf
Csa3G646540	-	-	Csa3G646540	'GDSL esterase/lipase; contains IPR001087 (Lipase, GDSL)	-	Chr3:25477969-25481278	-	-	IGV_LINK	0.918877	0.0519958	0	0.212046	OK	0	0	0	0	OK	NOTEST	'-inf
Csa3G651850	-	-	Csa3G651850	'Serine rich protein	-	Chr3:25706201-25706679	-	-	IGV_LINK	1.83775	0.324729	0	1.03152	OK	0	0	0	0	OK	NOTEST	'-inf
Csa3G656530	-	-	Csa3G656530	'Unknown protein	-	Chr3:25908624-25909095	-	-	IGV_LINK	1.83775	0.332391	0	1.05586	OK	0	0	0	0	OK	NOTEST	'-inf
Csa3G664600	-	-	Csa3G664600	'Polygalacturonase, putative; contains IPR000743 (Glycoside hydrolase, family 28), IPR011050 (Pectin lyase fold/virulence factor)	-	Chr3:26022988-26025475	-	-	IGV_LINK	0.918877	0.0398739	0	0.162611	OK	0	0	0	0	OK	NOTEST	'-inf
Csa3G701570	-	-	Csa3G701570	'Protein F1K23.6-, putative; contains IPR019358 (Transmembrane protein 194)	-	Chr3:26608444-26610299	-	-	IGV_LINK	1.83775	0.0722606	0	0.229541	OK	0	0	0	0	OK	NOTEST	'-inf
Csa3G730870	-	-	Csa3G730870	'Unknown protein	-	Chr3:27384897-27386453	-	-	IGV_LINK	0.918877	0.115806	0	0.472272	OK	0	0	0	0	OK	NOTEST	'-inf
Csa3G731160	-	-	Csa3G731160	'1-aminocyclopropane-1-carboxylate oxidase; contains IPR002283 (Isopenicillin N synthase), IPR026992 (Non-haem dioxygenase N-terminal domain), IPR027443 (Isopenicillin N synthase-like)	-	Chr3:27547056-27549462	-	-	IGV_LINK	0.918877	0.0562726	0	0.229487	OK	0	0	0	0	OK	NOTEST	'-inf
Csa3G731890	-	-	Csa3G731890	'Unknown protein	-	Chr3:27663251-27663662	-	-	IGV_LINK	0.918877	0.208266	0	0.849338	OK	0	0	0	0	OK	NOTEST	'-inf
Csa3G732670	-	-	Csa3G732670	'WGS CADB00000000 data, contig 45	-	Chr3:27796687-27803152	-	-	IGV_LINK	118.535	3.65537	0	8.56297	OK	0	0	0	0	OK	OK	'-inf
Csa3G736560	-	-	Csa3G736560	'ABC transporter G family member; contains IPR013525 (ABC-2 type transporter), IPR027417 (P-loop containing nucleoside triphosphate hydrolase)	-	Chr3:28283075-28285436	-	-	IGV_LINK	1.83775	0.0481425	0	0.152928	OK	0	0	0	0	OK	NOTEST	'-inf
Csa3G736860	-	-	Csa3G736860	'Plasma membrane protein 3-2; contains IPR000612 (Proteolipid membrane potential modulator)	-	Chr3:28454897-28456708	-	-	IGV_LINK	4.59439	1.33209	0	3.50179	OK	0	0	0	0	OK	OK	'-inf
Csa3G741850	-	-	Csa3G741850	'Heparan-alpha-glucosaminide N-acetyltransferase	-	Chr3:28770845-28772781	-	-	IGV_LINK	10.1077	0.58682	0	1.42413	OK	0	0	0	0	OK	OK	'-inf
Csa3G745000	-	-	Csa3G745000	'UDP-glycosyltransferase 1; contains IPR002213 (UDP-glucuronosyl/UDP-glucosyltransferase)	-	Chr3:28887453-28888942	-	-	IGV_LINK	8.2699	0.337295	0	0.833477	OK	0	0	0	0	OK	NOTEST	'-inf
Csa3G746540	-	-	Csa3G746540	'Polyadenylate-binding protein, putative; contains IPR006515 (Polyadenylate binding protein, human types 1, 2, 3, 4), IPR012677 (Nucleotide-binding, alpha-beta plait)	-	Chr3:28924576-28928934	-	-	IGV_LINK	9.18877	0.25664	0	0.627634	OK	0	0	0	0	OK	NOTEST	'-inf
Csa3G748280	-	-	Csa3G748280	'At5g51670-like protein; contains IPR007700 (Protein of unknown function DUF668), IPR021864 (Protein of unknown function DUF3475)	-	Chr3:29084171-29085857	-	-	IGV_LINK	0.918877	0.0325922	0	0.132915	OK	0	0	0	0	OK	NOTEST	'-inf
Csa3G748850	-	-	Csa3G748850	'Unknown protein	-	Chr3:29123031-29123886	-	-	IGV_LINK	12.8643	5.2975	0	12.6594	OK	0	0	0	0	OK	OK	'-inf
Csa3G759990	-	-	Csa3G759990	'Protease inhibitor/seed storage/lipid transfer protein family protein; contains IPR016140 (Bifunctional inhibitor/plant lipid transfer protein/seed storage helical domain)	-	Chr3:29310438-29310997	-	-	IGV_LINK	3.67551	0.512636	0	1.39474	OK	0	0	0	0	OK	NOTEST	'-inf
Csa3G760540	-	-	Csa3G760540	'Unknown protein	-	Chr3:29371337-29371638	-	-	IGV_LINK	3.67551	1.53624	0	4.17969	OK	0	0	0	0	OK	OK	'-inf
Csa3G769660	-	-	Csa3G769660	'Unknown protein	-	Chr3:29610903-29611215	-	-	IGV_LINK	0.918877	0.354737	0	1.44666	OK	0	0	0	0	OK	NOTEST	'-inf
Csa3G776350	-	-	Csa3G776350	'Terminal flower 1-like protein; contains IPR008914 (Phosphatidylethanolamine-binding protein PEBP)	-	Chr3:29747840-29750529	-	-	IGV_LINK	7.35102	1.09659	0	2.73072	OK	0	0	0	0	OK	OK	'-inf
Csa3G778990	-	-	Csa3G778990	'Harpin inducing protein 1-like 9; contains IPR004864 (Late embryogenesis abundant protein, LEA-14)	-	Chr3:30162657-30163299	-	-	IGV_LINK	1.83775	0.210798	0	0.669613	OK	0	0	0	0	OK	NOTEST	'-inf
Csa3G779020	-	-	Csa3G779020	'Harpin inducing protein 1-like 9; contains IPR004864 (Late embryogenesis abundant protein, LEA-14)	-	Chr3:30173020-30173689	-	-	IGV_LINK	0.918877	0.0996422	0	0.406354	OK	0	0	0	0	OK	NOTEST	'-inf
Csa3G782720	-	-	Csa3G782720	'Mads box protein, putative; contains IPR002100 (Transcription factor, MADS-box)	-	Chr3:30365068-30366232	-	-	IGV_LINK	0.918877	0.0497884	0	0.203044	OK	0	0	0	0	OK	NOTEST	'-inf
Csa3G785390	-	-	Csa3G785390	'Unknown protein	-	Chr3:30508744-30511050	-	-	IGV_LINK	0.918877	0.176295	0	0.718954	OK	0	0	0	0	OK	NOTEST	'-inf
Csa3G785410	-	-	Csa3G785410	'Protein MKS1; contains IPR008889 (VQ)	-	Chr3:30519687-30520134	-	-	IGV_LINK	0.918877	0.180818	0	0.737398	OK	0	0	0	0	OK	NOTEST	'-inf
Csa3G800660	-	-	Csa3G800660	'Receptor-like kinase; contains IPR011009 (Protein kinase-like domain)	-	Chr3:30783507-30789257	-	-	IGV_LINK	8.2699	0.392201	0	2.50887	OK	0	0	0	0	OK	NOTEST	'-inf
Csa3G807350	-	-	Csa3G807350	'Unknown protein; contains IPR008889 (VQ)	-	Chr3:30912349-30913425	-	-	IGV_LINK	1.83775	0.114507	0	0.36374	OK	0	0	0	0	OK	NOTEST	'-inf
Csa3G812220	-	-	Csa3G812220	'Beta-glucosidase, putative; contains IPR001360 (Glycoside hydrolase, family 1), IPR017853 (Glycoside hydrolase, superfamily)	-	Chr3:31227703-31231942	-	-	IGV_LINK	10.1077	0.340705	0	0.826844	OK	0	0	0	0	OK	NOTEST	'-inf
Csa3G822470	-	-	Csa3G822470	'Unknown protein	-	Chr3:32340471-32341405	-	-	IGV_LINK	6.43214	0.454082	0	1.14578	OK	0	0	0	0	OK	NOTEST	'-inf
Csa3G823090	-	-	Csa3G823090	'Unknown protein	-	Chr3:32430804-32431832	-	-	IGV_LINK	3.67551	4.61392	0	12.5532	OK	0	0	0	0	OK	OK	'-inf
Csa3G824730	-	-	Csa3G824730	'Saccharopine dehydrogenase; contains IPR005097 (Saccharopine dehydrogenase / Homospermidine synthase)	-	Chr3:32519134-32521721	-	-	IGV_LINK	1.83775	0.0941524	0	0.299082	OK	0	0	0	0	OK	NOTEST	'-inf
Csa3G825010	-	-	Csa3G825010	'Calmodulin-like protein; contains IPR011992 (EF-hand-like domain)	-	Chr3:32657400-32658135	-	-	IGV_LINK	0.918877	0.087906	0	0.358492	OK	0	0	0	0	OK	NOTEST	'-inf
Csa3G827260	-	-	Csa3G827260	'Putative polyvinylalcohol dehydrogenase; contains IPR011047 (Quinonprotein alcohol dehydrogenase-like superfamily)	-	Chr3:32925759-32928924	-	-	IGV_LINK	1.83775	0.0683027	0	0.216968	OK	0	0	0	0	OK	NOTEST	'-inf
Csa3G828950	-	-	Csa3G828950	'ER glycerol-phosphate acyltransferase; contains IPR002123 (Phospholipid/glycerol acyltransferase), IPR023214 (HAD-like domain)	-	Chr3:33051212-33053216	-	-	IGV_LINK	0.918877	0.0361834	0	0.147561	OK	0	0	0	0	OK	NOTEST	'-inf
Csa3G829050	-	-	Csa3G829050	'Unknown protein	-	Chr3:33086538-33087059	-	-	IGV_LINK	1.83775	0.527199	0	1.67469	OK	0	0	0	0	OK	NOTEST	'-inf
Csa3G829250	-	-	Csa3G829250	'Peroxidase; contains IPR010255 (Haem peroxidase)	-	Chr3:33211276-33215419	-	-	IGV_LINK	0.918877	0.0271343	0	0.110657	OK	0	0	0	0	OK	NOTEST	'-inf
Csa3G829260	-	-	Csa3G829260	'Peroxidase; contains IPR010255 (Haem peroxidase)	-	Chr3:33218197-33222055	-	-	IGV_LINK	1.83775	0.0567377	0	0.180231	OK	0	0	0	0	OK	NOTEST	'-inf
Csa3G837580	-	-	Csa3G837580	'MYB transcription factor EOBII	-	Chr3:33471067-33471265	-	-	IGV_LINK	2.75663	3.85935	0	11.2676	OK	0	0	0	0	OK	OK	'-inf
Csa3G837600	-	-	Csa3G837600	'Unknown protein	-	Chr3:33487194-33487705	-	-	IGV_LINK	1.83775	0.454804	0	1.44472	OK	0	0	0	0	OK	NOTEST	'-inf
Csa3G841990	-	-	Csa3G841990	'Gibberellin-regulated family protein; contains IPR003854 (Gibberellin regulated protein)	-	Chr3:33853616-33854721	-	-	IGV_LINK	176.424	20.1934	0	42.3279	OK	0	0	0	0	OK	OK	'-inf
Csa3G850670	-	-	Csa3G850670	'Unknown protein; contains IPR014855 (Plant transcription factor NOZZLE)	-	Chr3:35057643-35058763	-	-	IGV_LINK	0.918877	0.0654724	0	0.267005	OK	0	0	0	0	OK	NOTEST	'-inf
Csa3G851180	-	-	Csa3G851180	'Unknown protein	-	Chr3:35087210-35088240	-	-	IGV_LINK	0.918877	0.0683809	0	0.278866	OK	0	0	0	0	OK	NOTEST	'-inf
Csa3G851820	-	-	Csa3G851820	'Protein ULTRAPETALA 1	-	Chr3:35209831-35212244	-	-	IGV_LINK	3.67551	0.353517	0	0.961823	OK	0	0	0	0	OK	NOTEST	'-inf
Csa3G853170	-	-	Csa3G853170	'Cytochrome P450; contains IPR001128 (Cytochrome P450)	-	Chr3:35544368-35546970	-	-	IGV_LINK	0.918877	0.0293492	0	0.11969	OK	0	0	0	0	OK	NOTEST	'-inf
Csa3G855410	-	-	Csa3G855410	'Lipase, putative, expressed; contains IPR006873 (Protein of unknown function DUF620)	-	Chr3:35750130-35752015	-	-	IGV_LINK	1.83775	0.0868483	0	0.27588	OK	0	0	0	0	OK	NOTEST	'-inf
Csa3G857060	-	-	Csa3G857060	'Unknown protein	-	Chr3:35860768-35864895	-	-	IGV_LINK	0.918877	0.596395	0	17.7686	OK	0	0	0	0	OK	OK	'-inf
Csa3G857590	-	-	Csa3G857590	'Jacalin lectin family protein; contains IPR001229 (Mannose-binding lectin)	-	Chr3:35889914-35890515	-	-	IGV_LINK	1.83775	0.281993	0	0.89577	OK	0	0	0	0	OK	NOTEST	'-inf
Csa3G860240	-	-	Csa3G860240	'MADS-box transcription factor; contains IPR002100 (Transcription factor, MADS-box)	-	Chr3:36024821-36025499	-	-	IGV_LINK	7.35102	0.782885	0	1.94954	OK	0	0	0	0	OK	OK	'-inf
Csa3G875940	-	-	Csa3G875940	'Protein kinase like protein; contains IPR011009 (Protein kinase-like domain)	-	Chr3:36659191-36659478	-	-	IGV_LINK	0.918877	1.53969	0	6.27908	OK	0	0	0	0	OK	OK	'-inf
Csa3G881740	-	-	Csa3G881740	'Receptor-like protein kinase; contains IPR011009 (Protein kinase-like domain)	-	Chr3:37288342-37289851	-	-	IGV_LINK	1.83775	0.0813278	0	0.258343	OK	0	0	0	0	OK	NOTEST	'-inf
Csa3G882930	-	-	Csa3G882930	'Receptor-like protein kinase; contains IPR011009 (Protein kinase-like domain), IPR014729 (Rossmann-like alpha/beta/alpha sandwich fold)	-	Chr3:37473218-37477804	-	-	IGV_LINK	10.1077	0.248169	0	0.602272	OK	0	0	0	0	OK	NOTEST	'-inf
Csa3G882940	-	-	Csa3G882940	'Receptor-like protein kinase; contains IPR011009 (Protein kinase-like domain)	-	Chr3:37479275-37481194	-	-	IGV_LINK	22.0531	1.13308	0	2.67748	OK	0	0	0	0	OK	OK	'-inf
Csa3G882950	-	-	Csa3G882950	'Receptor-like protein kinase; contains IPR001611 (Leucine-rich repeat), IPR013210 (Leucine-rich repeat-containing N-terminal, type 2)	-	Chr3:37482396-37483278	-	-	IGV_LINK	6.43214	0.487463	0	1.23001	OK	0	0	0	0	OK	NOTEST	'-inf
Csa3G892180	-	-	Csa3G892180	'Unknown protein	-	Chr3:38093435-38093787	-	-	IGV_LINK	0.918877	2.02872	0	8.27341	OK	0	0	0	0	OK	OK	'-inf
Csa3G893300	-	-	Csa3G893300	'Unknown protein	-	Chr3:38250152-38250857	-	-	IGV_LINK	2.75663	0.303844	0	0.887088	OK	0	0	0	0	OK	NOTEST	'-inf
Csa3G895820	-	-	Csa3G895820	'Unknown protein	-	Chr3:38649259-38649709	-	-	IGV_LINK	1.83775	0.724607	0	2.30176	OK	0	0	0	0	OK	OK	'-inf
Csa3G895850	-	-	Csa3G895850	'Methyltransferase-like; contains IPR013216 (Methyltransferase type 11)	-	Chr3:38661583-38663514	-	-	IGV_LINK	7.35102	0.745841	0	1.85729	OK	0	0	0	0	OK	OK	'-inf
Csa3G903560	-	-	Csa3G903560	'Ent-kaurenoic acid oxidase; contains IPR001128 (Cytochrome P450)	-	Chr3:39189372-39190754	-	-	IGV_LINK	1.83775	0.46548	0	1.47863	OK	0	0	0	0	OK	NOTEST	'-inf
Csa3G910710	-	-	Csa3G910710	'Pectinesterase inhibitor, putative; contains IPR006501 (Pectinesterase inhibitor)	-	Chr3:39314022-39314568	-	-	IGV_LINK	0.918877	0.132645	0	0.540944	OK	0	0	0	0	OK	NOTEST	'-inf
Csa4G000710	-	-	Csa4G000710	'Endo-1,4-beta-xylanase A; contains IPR001000 (Glycoside hydrolase, family 10), IPR008979 (Galactose-binding domain-like), IPR017853 (Glycoside hydrolase, superfamily)	-	Chr4:143719-146134	-	-	IGV_LINK	2.75663	0.103314	0	0.30163	OK	0	0	0	0	OK	NOTEST	'-inf
Csa4G003740	-	-	Csa4G003740	'Unknown protein	-	Chr4:712129-712408	-	-	IGV_LINK	3.67551	1.83505	0	4.99268	OK	0	0	0	0	OK	OK	'-inf
Csa4G003750	-	-	Csa4G003750	'Pectinesterase inhibitor, putative; contains IPR006501 (Pectinesterase inhibitor)	-	Chr4:713463-714664	-	-	IGV_LINK	0.918877	0.0479936	0	0.195724	OK	0	0	0	0	OK	NOTEST	'-inf
Csa4G006470	-	-	Csa4G006470	'U11/U12 small nuclear ribonucleoprotein 25 kDa protein	-	Chr4:1142608-1144989	-	-	IGV_LINK	23.8908	1.53131	0	3.64236	OK	0	0	0	0	OK	OK	'-inf
Csa4G007070	-	-	Csa4G007070	'Ethylene-responsive transcription factor, putative; contains IPR016177 (DNA-binding, integrase-type)	-	Chr4:1213205-1213889	-	-	IGV_LINK	3.67551	0.386831	0	1.05246	OK	0	0	0	0	OK	NOTEST	'-inf
Csa4G011610	-	-	Csa4G011610	'Ras-related protein Rab-35; contains IPR001806 (Small GTPase superfamily), IPR027417 (P-loop containing nucleoside triphosphate hydrolase)	-	Chr4:1672415-1672764	-	-	IGV_LINK	1.83775	1.32012	0	4.19344	OK	0	0	0	0	OK	OK	'-inf
Csa4G012380	-	-	Csa4G012380	'Unknown protein	-	Chr4:1840902-1846141	-	-	IGV_LINK	0.918877	0.0487982	0	0.227878	OK	0	0	0	0	OK	NOTEST	'-inf
Csa4G015710	-	-	Csa4G015710	'Putative resistance protein; contains IPR002182 (NB-ARC), IPR027417 (P-loop containing nucleoside triphosphate hydrolase)	-	Chr4:2025306-2025851	-	-	IGV_LINK	1.83775	0.373966	0	1.18793	OK	0	0	0	0	OK	NOTEST	'-inf
Csa4G015760	-	-	Csa4G015760	'Unknown protein	-	Chr4:2038824-2039065	-	-	IGV_LINK	1.83775	5.6377	0	17.9086	OK	0	0	0	0	OK	OK	'-inf
Csa4G022210	-	-	Csa4G022210	'Unknown protein	-	Chr4:2362539-2363101	-	-	IGV_LINK	0.918877	0.577567	0	2.35539	OK	0	0	0	0	OK	OK	'-inf
Csa4G025050	-	-	Csa4G025050	'Myb-like transcription factor family protein; contains IPR009057 (Homeodomain-like)	-	Chr4:2660279-2664190	-	-	IGV_LINK	0.918877	0.0427088	0	0.174172	OK	0	0	0	0	OK	NOTEST	'-inf
Csa4G025130	-	-	Csa4G025130	'Lil3 protein, putative; contains IPR023329 (Chlorophyll a/b binding protein domain)	-	Chr4:2715361-2716755	-	-	IGV_LINK	0.918877	0.0898297	0	0.366338	OK	0	0	0	0	OK	NOTEST	'-inf
Csa4G028430	-	-	Csa4G028430	'Ethylene insensitive-like protein	-	Chr4:2913673-2915017	-	-	IGV_LINK	0.918877	0.0662651	0	0.270238	OK	0	0	0	0	OK	NOTEST	'-inf
Csa4G048020	-	-	Csa4G048020	'Unknown protein	-	Chr4:3848094-3848346	-	-	IGV_LINK	0.918877	0.947544	0	3.86421	OK	0	0	0	0	OK	OK	'-inf
Csa4G050120	-	-	Csa4G050120	'WRKY transcription factor, putative; contains IPR003657 (DNA-binding WRKY)	-	Chr4:3952109-3953437	-	-	IGV_LINK	3.67551	0.310117	0	0.843743	OK	0	0	0	0	OK	NOTEST	'-inf
Csa4G051400	-	-	Csa4G051400	'Myosin	-	Chr4:4197333-4204356	-	-	IGV_LINK	9.18877	0.259753	0	0.635246	OK	0	0	0	0	OK	NOTEST	'-inf
Csa4G051520	-	-	Csa4G051520	'Unknown protein	-	Chr4:4278813-4279091	-	-	IGV_LINK	0.918877	0.866832	0	3.53506	OK	0	0	0	0	OK	OK	'-inf
Csa4G055980	-	-	Csa4G055980	'Unknown protein	-	Chr4:4663035-4663471	-	-	IGV_LINK	1.83775	1.53204	0	4.86664	OK	0	0	0	0	OK	OK	'-inf
Csa4G076240	-	-	Csa4G076240	'Polygalacturonase, putative; contains IPR000743 (Glycoside hydrolase, family 28), IPR011050 (Pectin lyase fold/virulence factor)	-	Chr4:5392663-5393747	-	-	IGV_LINK	2.75663	0.205428	0	0.599757	OK	0	0	0	0	OK	NOTEST	'-inf
Csa4G082960	-	-	Csa4G082960	'Unknown protein	-	Chr4:5567173-5567524	-	-	IGV_LINK	0.918877	0.278301	0	1.13495	OK	0	0	0	0	OK	NOTEST	'-inf
Csa4G090340	-	-	Csa4G090340	'Unknown protein	-	Chr4:5909400-5909589	-	-	IGV_LINK	0.918877	1.53969	0	6.27908	OK	0	0	0	0	OK	OK	'-inf
Csa4G099220	-	-	Csa4G099220	'1-aminocyclopropane-1-carboxylate synthase; contains IPR015424 (Pyridoxal phosphate-dependent transferase)	-	Chr4:6483186-6484884	-	-	IGV_LINK	1.83775	0.0853436	0	0.2711	OK	0	0	0	0	OK	NOTEST	'-inf
Csa4G110080	-	-	Csa4G110080	'Wall-associated receptor kinase-like protein; contains IPR025287 (Wall-associated receptor kinase galacturonan-binding domain)	-	Chr4:7102226-7103024	-	-	IGV_LINK	2.75663	0.237065	0	0.692124	OK	0	0	0	0	OK	NOTEST	'-inf
Csa4G119770	-	-	Csa4G119770	'Protein GLUTAMINE DUMPER 1	-	Chr4:7403899-7404348	-	-	IGV_LINK	4.59439	0.89751	0	2.35937	OK	0	0	0	0	OK	OK	'-inf
Csa4G122810	-	-	Csa4G122810	'BZIP transcription factor; contains IPR004827 (Basic-leucine zipper domain)	-	Chr4:7496024-7496510	-	-	IGV_LINK	0.918877	0.158196	0	0.645144	OK	0	0	0	0	OK	NOTEST	'-inf
Csa4G124880	-	-	Csa4G124880	'Unknown protein	-	Chr4:7590121-7591558	-	-	IGV_LINK	6.43214	0.865586	0	2.18412	OK	0	0	0	0	OK	OK	'-inf
Csa4G141210	-	-	Csa4G141210	'Lipid transfer protein; contains IPR016140 (Bifunctional inhibitor/plant lipid transfer protein/seed storage helical domain)	-	Chr4:8103880-8104168	-	-	IGV_LINK	0.918877	0.425167	0	1.73389	OK	0	0	0	0	OK	NOTEST	'-inf
Csa4G166970	-	-	Csa4G166970	'Unknown protein	-	Chr4:8651301-8651754	-	-	IGV_LINK	18.3775	3.53854	0	8.39821	OK	0	0	0	0	OK	OK	'-inf
Csa4G179070	-	-	Csa4G179070	'Emb|CAB66910.1	-	Chr4:8907702-8909004	-	-	IGV_LINK	0.918877	0.138228	0	0.56371	OK	0	0	0	0	OK	NOTEST	'-inf
Csa4G188420	-	-	Csa4G188420	'Unknown protein	-	Chr4:9260748-9264674	-	-	IGV_LINK	1.83775	1.98572	0	11.6501	OK	0	0	0	0	OK	OK	'-inf
Csa4G192030	-	-	Csa4G192030	'Ethylene-responsive transcription factor; contains IPR016177 (DNA-binding, integrase-type)	-	Chr4:9416382-9417867	-	-	IGV_LINK	0.918877	0.0978606	0	0.399088	OK	0	0	0	0	OK	NOTEST	'-inf
Csa4G194780	-	-	Csa4G194780	'U-box domain-containing protein; contains IPR013083 (Zinc finger, RING/FYVE/PHD-type), IPR016024 (Armadillo-type fold)	-	Chr4:9659411-9660881	-	-	IGV_LINK	5.51326	0.258494	0	0.667235	OK	0	0	0	0	OK	NOTEST	'-inf
Csa4G268100	-	-	Csa4G268100	'Ethylene-responsive transcription factor; contains IPR016177 (DNA-binding, integrase-type)	-	Chr4:10604008-10604644	-	-	IGV_LINK	0.918877	0.10677	0	0.43542	OK	0	0	0	0	OK	NOTEST	'-inf
Csa4G269190	-	-	Csa4G269190	'GDSL esterase/lipase; contains IPR001087 (Lipase, GDSL)	-	Chr4:10661116-10662356	-	-	IGV_LINK	1.83775	0.109178	0	0.34681	OK	0	0	0	0	OK	NOTEST	'-inf
Csa4G286410	-	-	Csa4G286410	'Unknown protein	-	Chr4:11085948-11086793	-	-	IGV_LINK	0.918877	1.15348	0	4.70405	OK	0	0	0	0	OK	OK	'-inf
Csa4G286950	-	-	Csa4G286950	'Lipoxygenase; contains IPR000907 (Lipoxygenase)	-	Chr4:11112547-11112736	-	-	IGV_LINK	1.83775	3.07939	0	9.78189	OK	0	0	0	0	OK	OK	'-inf
Csa4G286970	-	-	Csa4G286970	'Unknown protein; contains IPR008976 (Lipase/lipooxygenase, PLAT/LH2)	-	Chr4:11133290-11135365	-	-	IGV_LINK	0.918877	0.10149	0	0.413889	OK	0	0	0	0	OK	NOTEST	'-inf
Csa4G286980	-	-	Csa4G286980	'Lipoxygenase; contains IPR000907 (Lipoxygenase), IPR027433 (Lipoxygenase, domain 3)	-	Chr4:11135448-11135809	-	-	IGV_LINK	0.918877	0.471077	0	1.92111	OK	0	0	0	0	OK	NOTEST	'-inf
Csa4G287530	-	-	Csa4G287530	'Lipoxygenase; contains IPR000907 (Lipoxygenase), IPR008976 (Lipase/lipooxygenase, PLAT/LH2), IPR027433 (Lipoxygenase, domain 3)	-	Chr4:11158736-11161115	-	-	IGV_LINK	0.918877	0.0549542	0	0.224111	OK	0	0	0	0	OK	NOTEST	'-inf
Csa4G287550	-	-	Csa4G287550	'Lipoxygenase; contains IPR000907 (Lipoxygenase), IPR008976 (Lipase/lipooxygenase, PLAT/LH2), IPR027433 (Lipoxygenase, domain 3)	-	Chr4:11165220-11168458	-	-	IGV_LINK	1.83775	0.148738	0	0.472475	OK	0	0	0	0	OK	NOTEST	'-inf
Csa4G287560	-	-	Csa4G287560	'Lipoxygenase; contains IPR000907 (Lipoxygenase)	-	Chr4:11168760-11170092	-	-	IGV_LINK	0.918877	0.195884	0	0.798842	OK	0	0	0	0	OK	NOTEST	'-inf
Csa4G288080	-	-	Csa4G288080	'Lipoxygenase; contains IPR000907 (Lipoxygenase), IPR008976 (Lipase/lipooxygenase, PLAT/LH2), IPR027433 (Lipoxygenase, domain 3)	-	Chr4:11190141-11193283	-	-	IGV_LINK	0.918877	0.039971	0	0.163007	OK	0	0	0	0	OK	NOTEST	'-inf
Csa4G291360	-	-	Csa4G291360	'Unknown protein; contains IPR006706 (Extensin repeat)	-	Chr4:11389675-11392482	-	-	IGV_LINK	3.67551	0.0841895	0	0.229057	OK	0	0	0	0	OK	NOTEST	'-inf
Csa4G292990	-	-	Csa4G292990	'Unknown protein	-	Chr4:11515782-11515965	-	-	IGV_LINK	0.918877	1.75725	0	7.1663	OK	0	0	0	0	OK	OK	'-inf
Csa4G295530	-	-	Csa4G295530	'Unknown protein	-	Chr4:11882783-11883311	-	-	IGV_LINK	0.918877	0.139401	0	0.568495	OK	0	0	0	0	OK	NOTEST	'-inf
Csa4G296160	-	-	Csa4G296160	'WRKY transcription factor, putative; contains IPR003657 (DNA-binding WRKY)	-	Chr4:12004078-12006134	-	-	IGV_LINK	3.67551	0.274667	0	0.747296	OK	0	0	0	0	OK	NOTEST	'-inf
Csa4G296210	-	-	Csa4G296210	'Cyclin d, putative; contains IPR013763 (Cyclin-like)	-	Chr4:12028299-12028799	-	-	IGV_LINK	0.918877	0.231653	0	0.944711	OK	0	0	0	0	OK	NOTEST	'-inf
Csa4G297420	-	-	Csa4G297420	'Cysteine/histidine-rich C1 domain-containing protein; contains IPR011424 (C1-like), IPR019786 (Zinc finger, PHD-type, conserved site)	-	Chr4:12177498-12178491	-	-	IGV_LINK	0.918877	0.0601921	0	0.245471	OK	0	0	0	0	OK	NOTEST	'-inf
Csa4G297490	-	-	Csa4G297490	'Probable peptide/nitrate transporter; contains IPR000109 (Proton-dependent oligopeptide transporter family), IPR016196 (Major facilitator superfamily domain, general substrate transporter)	-	Chr4:12210435-12213428	-	-	IGV_LINK	0.918877	0.0373352	0	0.152258	OK	0	0	0	0	OK	NOTEST	'-inf
Csa4G297500	-	-	Csa4G297500	'Plant-specific domain TIGR01570 family protein; contains IPR006460 (Protein of unknown function DUF617, plant)	-	Chr4:12215594-12216341	-	-	IGV_LINK	0.918877	0.086063	0	0.350976	OK	0	0	0	0	OK	NOTEST	'-inf
Csa4G303180	-	-	Csa4G303180	'UDP-glycosyltransferase 1; contains IPR002213 (UDP-glucuronosyl/UDP-glucosyltransferase)	-	Chr4:12347723-12349298	-	-	IGV_LINK	3.67551	0.149909	0	0.407862	OK	0	0	0	0	OK	NOTEST	'-inf
Csa4G303710	-	-	Csa4G303710	'Unknown protein	-	Chr4:12355376-12355731	-	-	IGV_LINK	2.75663	2.05208	0	5.99115	OK	0	0	0	0	OK	OK	'-inf
Csa4G304250	-	-	Csa4G304250	'Glutathione S-transferase; contains IPR010987 (Glutathione S-transferase, C-terminal-like), IPR012336 (Thioredoxin-like fold)	-	Chr4:12396410-12397495	-	-	IGV_LINK	0.918877	0.063777	0	0.260091	OK	0	0	0	0	OK	NOTEST	'-inf
Csa4G304780	-	-	Csa4G304780	'Unknown protein	-	Chr4:12406340-12409940	-	-	IGV_LINK	3.67551	13.6302	0	167.606	OK	0	0	0	0	OK	OK	'-inf
Csa4G312260	-	-	Csa4G312260	'Pyruvate decarboxylase; contains IPR012110 (Thiamine pyrophosphate (TPP)-dependent enzyme)	-	Chr4:12937079-12937957	-	-	IGV_LINK	0.918877	0.0842956	0	0.343769	OK	0	0	0	0	OK	NOTEST	'-inf
Csa4G325520	-	-	Csa4G325520	'Wound-induced protein; contains IPR009798 (Wound-induced protein, Wun1)	-	Chr4:13179555-13180349	-	-	IGV_LINK	3.67551	0.318128	0	0.86554	OK	0	0	0	0	OK	NOTEST	'-inf
Csa4G372070	-	-	Csa4G372070	'Unknown protein	-	Chr4:14943811-14944049	-	-	IGV_LINK	0.918877	2.02872	0	8.27341	OK	0	0	0	0	OK	OK	'-inf
Csa4G373120	-	-	Csa4G373120	'Unknown protein	-	Chr4:14993617-14993776	-	-	IGV_LINK	0.918877	3.40754	0	13.8964	OK	0	0	0	0	OK	OK	'-inf
Csa4G377720	-	-	Csa4G377720	'ABSCISIC ACID-INSENSITIVE 5-like protein; contains IPR004827 (Basic-leucine zipper domain)	-	Chr4:15114338-15115310	-	-	IGV_LINK	3.67551	0.336606	0	0.915815	OK	0	0	0	0	OK	NOTEST	'-inf
Csa4G414390	-	-	Csa4G414390	'UDP-glycosyltransferase; contains IPR002213 (UDP-glucuronosyl/UDP-glucosyltransferase)	-	Chr4:15504191-15506460	-	-	IGV_LINK	0.918877	0.040364	0	0.16461	OK	0	0	0	0	OK	NOTEST	'-inf
Csa4G414410	-	-	Csa4G414410	'Pentatricopeptide repeat-containing protein; contains IPR002885 (Pentatricopeptide repeat), IPR011990 (Tetratricopeptide-like helical)	-	Chr4:15516402-15518214	-	-	IGV_LINK	16.5398	0.541514	0	1.29348	OK	0	0	0	0	OK	OK	'-inf
Csa4G416470	-	-	Csa4G416470	'Alpha/beta-hydrolase family protein-like protein	-	Chr4:15636769-15643384	-	-	IGV_LINK	0.918877	0.354737	0	13.7726	OK	0	0	0	0	OK	NOTEST	'-inf
Csa4G420200	-	-	Csa4G420200	'Unknown protein	-	Chr4:15855125-15855414	-	-	IGV_LINK	0.918877	0.421716	0	1.71981	OK	0	0	0	0	OK	NOTEST	'-inf
Csa4G426750	-	-	Csa4G426750	'Unknown protein	-	Chr4:15975154-15975367	-	-	IGV_LINK	0.918877	0.992859	0	4.04901	OK	0	0	0	0	OK	OK	'-inf
Csa4G429300	-	-	Csa4G429300	'Short-chain dehydrogenase/reductase family protein; contains IPR002198 (Short-chain dehydrogenase/reductase SDR)	-	Chr4:16061041-16061667	-	-	IGV_LINK	0.918877	0.213664	0	0.871351	OK	0	0	0	0	OK	NOTEST	'-inf
Csa4G454660	-	-	Csa4G454660	'Serine/threonine-protein kinase; contains IPR011009 (Protein kinase-like domain)	-	Chr4:16907494-16912404	-	-	IGV_LINK	0.918877	0.0291064	0	0.1187	OK	0	0	0	0	OK	NOTEST	'-inf
Csa4G551130	-	-	Csa4G551130	'Putative fatty acyl coA reductase; contains IPR016040 (NAD(P)-binding domain), IPR026055 (Fatty acyl-CoA reductase)	-	Chr4:18241157-18245746	-	-	IGV_LINK	0.918877	0.0327221	0	0.133445	OK	0	0	0	0	OK	NOTEST	'-inf
Csa4G572270	-	-	Csa4G572270	'Unknown protein	-	Chr4:18773313-18773759	-	-	IGV_LINK	2.75663	0.544448	0	1.58954	OK	0	0	0	0	OK	OK	'-inf
Csa4G575870	-	-	Csa4G575870	'Unknown protein	-	Chr4:18917190-18917492	-	-	IGV_LINK	0.918877	1.28645	0	5.24632	OK	0	0	0	0	OK	OK	'-inf
Csa4G598020	-	-	Csa4G598020	'Unknown protein	-	Chr4:19215640-19217289	-	-	IGV_LINK	1.83775	0.756786	0	2.40398	OK	0	0	0	0	OK	OK	'-inf
Csa4G617340	-	-	Csa4G617340	'Receptor-like protein kinase; contains IPR011009 (Protein kinase-like domain), IPR013320 (Concanavalin A-like lectin/glucanase, subgroup), IPR024788 (Malectin-like carbohydrate-binding domain)	-	Chr4:19635068-19639509	-	-	IGV_LINK	0.918877	0.026407	0	0.107691	OK	0	0	0	0	OK	NOTEST	'-inf
Csa4G618440	-	-	Csa4G618440	'Unknown protein	-	Chr4:19739606-19740074	-	-	IGV_LINK	0.918877	0.249088	0	1.01581	OK	0	0	0	0	OK	NOTEST	'-inf
Csa4G627120	-	-	Csa4G627120	'Protein phosphatase 2c, putative; contains IPR001932 (Protein phosphatase 2C (PP2C)-like)	-	Chr4:20277811-20278637	-	-	IGV_LINK	2.75663	0.226874	0	0.662371	OK	0	0	0	0	OK	NOTEST	'-inf
Csa4G627810	-	-	Csa4G627810	'Unknown protein	-	Chr4:20406124-20406439	-	-	IGV_LINK	0.918877	0.347465	0	1.41701	OK	0	0	0	0	OK	NOTEST	'-inf
Csa4G628950	-	-	Csa4G628950	'Pectinesterase inhibitor, putative; contains IPR006501 (Pectinesterase inhibitor)	-	Chr4:20515286-20515808	-	-	IGV_LINK	0.918877	0.141808	0	0.578312	OK	0	0	0	0	OK	NOTEST	'-inf
Csa4G637720	-	-	Csa4G637720	'Unknown protein	-	Chr4:20789688-20789936	-	-	IGV_LINK	8.2699	15.8153	0	39.0805	OK	0	0	0	0	OK	OK	'-inf
Csa4G642300	-	-	Csa4G642300	'Cytochrome P450; contains IPR001128 (Cytochrome P450)	-	Chr4:21477260-21479078	-	-	IGV_LINK	2.75663	0.0950106	0	0.277388	OK	0	0	0	0	OK	NOTEST	'-inf
Csa4G642400	-	-	Csa4G642400	'Unknown protein	-	Chr4:21509443-21510500	-	-	IGV_LINK	1.83775	0.505776	0	1.60663	OK	0	0	0	0	OK	NOTEST	'-inf
Csa4G642430	-	-	Csa4G642430	'LOB domain-containing protein, putative; contains IPR004883 (Lateral organ boundaries, LOB)	-	Chr4:21526703-21527894	-	-	IGV_LINK	28.4852	1.68851	0	3.99942	OK	0	0	0	0	OK	OK	'-inf
Csa4G643080	-	-	Csa4G643080	'F17L21.26	-	Chr4:21618983-21620438	-	-	IGV_LINK	11.0265	0.46167	0	1.1103	OK	0	0	0	0	OK	NOTEST	'-inf
Csa4G644710	-	-	Csa4G644710	'Unknown protein	-	Chr4:21703786-21704179	-	-	IGV_LINK	0.918877	0.225334	0	0.918941	OK	0	0	0	0	OK	NOTEST	'-inf
Csa4G650210	-	-	Csa4G650210	'Sensor histidine kinase, putative; contains IPR005467 (Signal transduction histidine kinase, core), IPR009082 (Signal transduction histidine kinase, homodimeric domain), IPR011006 (CheY-like superfamily)	-	Chr4:22375579-22380967	-	-	IGV_LINK	8.2699	0.167904	0	0.4149	OK	0	0	0	0	OK	NOTEST	'-inf
Csa4G650220	-	-	Csa4G650220	'Putative histidine kinase 1; contains IPR011006 (CheY-like superfamily)	-	Chr4:22381474-22383607	-	-	IGV_LINK	3.67551	0.359319	0	0.977609	OK	0	0	0	0	OK	NOTEST	'-inf
Csa4G652640	-	-	Csa4G652640	'Ethylene-responsive transcription factor 7; contains IPR016177 (DNA-binding, integrase-type)	-	Chr4:22720393-22721235	-	-	IGV_LINK	6.43214	0.676955	0	1.70815	OK	0	0	0	0	OK	OK	'-inf
Csa4G663660	-	-	Csa4G663660	'Unknown protein	-	Chr4:23034256-23034562	-	-	IGV_LINK	0.918877	0.370183	0	1.50965	OK	0	0	0	0	OK	NOTEST	'-inf
Csa4G664230	-	-	Csa4G664230	'Unknown protein	-	Chr4:23071778-23082842	-	-	IGV_LINK	0.918877	0.571526	0	28.6642	OK	0	0	0	0	OK	OK	'-inf
Csa4G664280	-	-	Csa4G664280	'Unknown protein	-	Chr4:23093877-23094117	-	-	IGV_LINK	0.918877	0.684026	0	2.78955	OK	0	0	0	0	OK	OK	'-inf
Csa5G031450	-	-	Csa5G031450	'Phosphoglucosamine mutase; contains IPR005841 (Alpha-D-phosphohexomutase superfamily)	-	Chr5:1039323-1048333	-	-	IGV_LINK	0.918877	0.0287497	0	0.117245	OK	0	0	0	0	OK	NOTEST	'-inf
Csa5G054060	-	-	Csa5G054060	'Protein RALF-like 28; contains IPR008801 (Rapid ALkalinization Factor)	-	Chr5:1757913-1758451	-	-	IGV_LINK	0.918877	0.135565	0	0.552853	OK	0	0	0	0	OK	NOTEST	'-inf
Csa5G077190	-	-	Csa5G077190	'Short-chain dehydrogenase/reductase SDR; contains IPR002347 (Glucose/ribitol dehydrogenase)	-	Chr5:2260105-2264090	-	-	IGV_LINK	1.83775	0.133609	0	0.424417	OK	0	0	0	0	OK	NOTEST	'-inf
Csa5G090890	-	-	Csa5G090890	'Unknown protein	-	Chr5:2603155-2603444	-	-	IGV_LINK	0.918877	0.421716	0	1.71981	OK	0	0	0	0	OK	NOTEST	'-inf
Csa5G119700	-	-	Csa5G119700	'Pectinesterase; contains IPR006501 (Pectinesterase inhibitor), IPR011050 (Pectin lyase fold/virulence factor)	-	Chr5:3088258-3090751	-	-	IGV_LINK	1.83775	0.0532997	0	0.16931	OK	0	0	0	0	OK	NOTEST	'-inf
Csa5G125700	-	-	Csa5G125700	'Pectinesterase; contains IPR006501 (Pectinesterase inhibitor), IPR011050 (Pectin lyase fold/virulence factor)	-	Chr5:3108446-3110548	-	-	IGV_LINK	4.59439	0.161043	0	0.423349	OK	0	0	0	0	OK	NOTEST	'-inf
Csa5G126720	-	-	Csa5G126720	'Bifunctional aminoacyl-tRNA synthetase	-	Chr5:3127359-3127940	-	-	IGV_LINK	0.918877	0.196664	0	0.802022	OK	0	0	0	0	OK	NOTEST	'-inf
Csa5G139410	-	-	Csa5G139410	'Unknown protein	-	Chr5:3531140-3534392	-	-	IGV_LINK	4.59439	1.77368	0	4.66265	OK	0	0	0	0	OK	OK	'-inf
Csa5G139550	-	-	Csa5G139550	'Unknown protein	-	Chr5:3625519-3628932	-	-	IGV_LINK	0.918877	1.04198	0	23.7214	OK	0	0	0	0	OK	OK	'-inf
Csa5G140520	-	-	Csa5G140520	'Unknown protein	-	Chr5:3856000-3856260	-	-	IGV_LINK	1.83775	5.16247	0	16.3989	OK	0	0	0	0	OK	OK	'-inf
Csa5G146920	-	-	Csa5G146920	'Unknown protein	-	Chr5:4157159-4157599	-	-	IGV_LINK	5.51326	1.11346	0	2.87412	OK	0	0	0	0	OK	OK	'-inf
Csa5G148500	-	-	Csa5G148500	'GDSL esterase/lipase; contains IPR001087 (Lipase, GDSL)	-	Chr5:4243388-4246867	-	-	IGV_LINK	0.918877	0.0523272	0	0.213397	OK	0	0	0	0	OK	NOTEST	'-inf
Csa5G148680	-	-	Csa5G148680	'MYB transcription factor; contains IPR009057 (Homeodomain-like)	-	Chr5:4361768-4362734	-	-	IGV_LINK	47.7816	3.65213	0	8.68326	OK	0	0	0	0	OK	OK	'-inf
Csa5G151630	-	-	Csa5G151630	'Cellulase (Glycosyl hydrolase family 5) protein; contains IPR000772 (Ricin B lectin domain), IPR017853 (Glycoside hydrolase, superfamily)	-	Chr5:4714245-4715981	-	-	IGV_LINK	1.83775	0.069902	0	0.222049	OK	0	0	0	0	OK	NOTEST	'-inf
Csa5G152200	-	-	Csa5G152200	'Endo-1 4-beta-glucanase; contains IPR001701 (Glycoside hydrolase, family 9), IPR008928 (Six-hairpin glycosidase-like)	-	Chr5:4769230-4772507	-	-	IGV_LINK	0.918877	0.0381152	0	0.155439	OK	0	0	0	0	OK	NOTEST	'-inf
Csa5G152240	-	-	Csa5G152240	'Heavy-metal-associated domain-containing protein; contains IPR006121 (Heavy metal-associated domain, HMA)	-	Chr5:4786117-4786963	-	-	IGV_LINK	5.51326	0.627026	0	1.6185	OK	0	0	0	0	OK	OK	'-inf
Csa5G152290	-	-	Csa5G152290	'Unknown protein	-	Chr5:4808159-4808406	-	-	IGV_LINK	9.18877	10.9535	0	26.7877	OK	0	0	0	0	OK	OK	'-inf
Csa5G152900	-	-	Csa5G152900	'Unknown protein	-	Chr5:4876452-4877160	-	-	IGV_LINK	1.83775	0.217788	0	0.691817	OK	0	0	0	0	OK	NOTEST	'-inf
Csa5G153050	-	-	Csa5G153050	'Unknown protein	-	Chr5:4999743-4999974	-	-	IGV_LINK	0.918877	0.766021	0	3.12394	OK	0	0	0	0	OK	OK	'-inf
Csa5G154880	-	-	Csa5G154880	'Unknown protein	-	Chr5:5246134-5246432	-	-	IGV_LINK	0.918877	0.392867	0	1.60216	OK	0	0	0	0	OK	NOTEST	'-inf
Csa5G157230	-	-	Csa5G157230	'Transcription factor bHLH36; contains IPR011598 (Myc-type, basic helix-loop-helix (bHLH) domain)	-	Chr5:5513389-5514390	-	-	IGV_LINK	0.918877	0.083017	0	0.338554	OK	0	0	0	0	OK	NOTEST	'-inf
Csa5G157340	-	-	Csa5G157340	'Blue copper protein; contains IPR008972 (Cupredoxin)	-	Chr5:5563695-5564881	-	-	IGV_LINK	0.918877	0.164532	0	0.670982	OK	0	0	0	0	OK	NOTEST	'-inf
Csa5G162070	-	-	Csa5G162070	'Unknown protein	-	Chr5:6146769-6148086	-	-	IGV_LINK	4.59439	3.59234	0	9.44353	OK	0	0	0	0	OK	OK	'-inf
Csa5G165160	-	-	Csa5G165160	'DNA mismatch repair protein mutS, putative; contains IPR000432 (DNA mismatch repair protein MutS, C-terminal), IPR007696 (DNA mismatch repair protein MutS, core), IPR027417 (P-loop containing nucleoside triphosphate hydrolase)	-	Chr5:6211815-6217211	-	-	IGV_LINK	2.75663	0.0966258	0	0.282104	OK	0	0	0	0	OK	NOTEST	'-inf
Csa5G165190	-	-	Csa5G165190	'Unknown protein	-	Chr5:6231843-6233375	-	-	IGV_LINK	1.83775	1.53204	0	4.86664	OK	0	0	0	0	OK	OK	'-inf
Csa5G171680	-	-	Csa5G171680	'Transcription factor MYBL1	-	Chr5:6863327-6863716	-	-	IGV_LINK	0.918877	0.229508	0	0.935964	OK	0	0	0	0	OK	NOTEST	'-inf
Csa5G175750	-	-	Csa5G175750	'Unknown protein	-	Chr5:7346081-7346407	-	-	IGV_LINK	0.918877	0.684026	0	2.78955	OK	0	0	0	0	OK	OK	'-inf
Csa5G177680	-	-	Csa5G177680	'Unknown protein	-	Chr5:7718038-7718364	-	-	IGV_LINK	0.918877	0.866832	0	3.53506	OK	0	0	0	0	OK	OK	'-inf
Csa5G182130	-	-	Csa5G182130	'Harpin-induced protein-like; contains IPR004864 (Late embryogenesis abundant protein, LEA-14)	-	Chr5:8175650-8176621	-	-	IGV_LINK	3.67551	0.361296	0	0.982987	OK	0	0	0	0	OK	NOTEST	'-inf
Csa5G182690	-	-	Csa5G182690	'ER glycerol-phosphate acyltransferase; contains IPR002123 (Phospholipid/glycerol acyltransferase)	-	Chr5:8234318-8236074	-	-	IGV_LINK	0.918877	0.0359983	0	0.146806	OK	0	0	0	0	OK	NOTEST	'-inf
Csa5G183770	-	-	Csa5G183770	'Transcriptional regulator superman; contains IPR007087 (Zinc finger, C2H2)	-	Chr5:8312793-8313227	-	-	IGV_LINK	0.918877	0.189859	0	0.774272	OK	0	0	0	0	OK	NOTEST	'-inf
Csa5G184810	-	-	Csa5G184810	'Exostosin-like; contains IPR004263 (Exostosin-like)	-	Chr5:8362826-8363911	-	-	IGV_LINK	2.75663	0.162327	0	0.473923	OK	0	0	0	0	OK	NOTEST	'-inf
Csa5G190500	-	-	Csa5G190500	'Thioredoxin; contains IPR005746 (Thioredoxin), IPR012336 (Thioredoxin-like fold)	-	Chr5:8586019-8586836	-	-	IGV_LINK	8.2699	1.00675	0	2.48774	OK	0	0	0	0	OK	OK	'-inf
Csa5G190550	-	-	Csa5G190550	'18.2 kDa class I heat shock protein; contains IPR008978 (HSP20-like chaperone)	-	Chr5:8612954-8613582	-	-	IGV_LINK	4.59439	0.543268	0	1.42814	OK	0	0	0	0	OK	OK	'-inf
Csa5G198190	-	-	Csa5G198190	'Glucan endo-1,3-beta-glucosidase; contains IPR000490 (Glycoside hydrolase, family 17), IPR017853 (Glycoside hydrolase, superfamily)	-	Chr5:8729786-8730935	-	-	IGV_LINK	4.59439	0.252775	0	0.664493	OK	0	0	0	0	OK	NOTEST	'-inf
Csa5G212090	-	-	Csa5G212090	'Multiple inositol polyphosphate phosphatase 1, putative; contains IPR000560 (Histidine phosphatase superfamily, clade-2)	-	Chr5:9432122-9435956	-	-	IGV_LINK	0.918877	0.0456369	0	0.186113	OK	0	0	0	0	OK	NOTEST	'-inf
Csa5G256690	-	-	Csa5G256690	'Cyclin-J18-like protein; contains IPR013763 (Cyclin-like)	-	Chr5:10665461-10667528	-	-	IGV_LINK	11.9454	1.14893	0	2.75836	OK	0	0	0	0	OK	OK	'-inf
Csa5G272930	-	-	Csa5G272930	'Unknown protein	-	Chr5:11512175-11512513	-	-	IGV_LINK	0.918877	3.09194	0	12.6093	OK	0	0	0	0	OK	OK	'-inf
Csa5G284500	-	-	Csa5G284500	'NDX1 homeobox protein	-	Chr5:11769915-11771545	-	-	IGV_LINK	4.59439	0.642467	0	1.68891	OK	0	0	0	0	OK	OK	'-inf
Csa5G290670	-	-	Csa5G290670	'Reductase 2; contains IPR001395 (Aldo/keto reductase), IPR023210 (NADP-dependent oxidoreductase domain)	-	Chr5:12223609-12225380	-	-	IGV_LINK	1.83775	0.194947	0	0.619261	OK	0	0	0	0	OK	NOTEST	'-inf
Csa5G312320	-	-	Csa5G312320	'B3 domain-containing transcription factor ABI3; contains IPR015300 (DNA-binding pseudobarrel domain)	-	Chr5:12648205-12650887	-	-	IGV_LINK	0.918877	0.0737011	0	0.300563	OK	0	0	0	0	OK	NOTEST	'-inf
Csa5G381840	-	-	Csa5G381840	'Unknown protein; contains IPR008502 (Prolamin-like domain)	-	Chr5:14140783-14141185	-	-	IGV_LINK	0.918877	0.216468	0	0.882786	OK	0	0	0	0	OK	NOTEST	'-inf
Csa5G409610	-	-	Csa5G409610	'Polygalacturonase; contains IPR000743 (Glycoside hydrolase, family 28), IPR011050 (Pectin lyase fold/virulence factor)	-	Chr5:14688373-14691402	-	-	IGV_LINK	0.918877	0.0490449	0	0.200011	OK	0	0	0	0	OK	NOTEST	'-inf
Csa5G409700	-	-	Csa5G409700	'Unknown protein	-	Chr5:14793574-14802647	-	-	IGV_LINK	0.918877	1.44682	0	27.7941	OK	0	0	0	0	OK	OK	'-inf
Csa5G420320	-	-	Csa5G420320	'Putative calmodulin-related protein; contains IPR011992 (EF-hand-like domain)	-	Chr5:15194620-15194983	-	-	IGV_LINK	1.83775	0.521679	0	1.65715	OK	0	0	0	0	OK	NOTEST	'-inf
Csa5G429440	-	-	Csa5G429440	'Transcription factor, putative; contains IPR009057 (Homeodomain-like)	-	Chr5:15528305-15530371	-	-	IGV_LINK	3.67551	3.06408	0	8.33654	OK	0	0	0	0	OK	OK	'-inf
Csa5G430500	-	-	Csa5G430500	'Unknown protein	-	Chr5:15642324-15642999	-	-	IGV_LINK	0.918877	0.283028	0	1.15423	OK	0	0	0	0	OK	NOTEST	'-inf
Csa5G441650	-	-	Csa5G441650	'Purple acid phosphatase 18; contains IPR004843 (Metallophosphoesterase domain), IPR008963 (Purple acid phosphatase-like, N-terminal), IPR025733 (Iron/zinc purple acid phosphatase-like C-terminal domain)	-	Chr5:15948808-15953509	-	-	IGV_LINK	1.83775	0.0544786	0	0.173055	OK	0	0	0	0	OK	NOTEST	'-inf
Csa5G450150	-	-	Csa5G450150	'Protein trichome birefringence-like 38; contains IPR026057 (PC-Esterase)	-	Chr5:16009916-16011750	-	-	IGV_LINK	1.83775	0.148738	0	0.472475	OK	0	0	0	0	OK	NOTEST	'-inf
Csa5G450650	-	-	Csa5G450650	'Cation/H(+) antiporter 3; contains IPR006153 (Cation/H+ exchanger)	-	Chr5:16021576-16023164	-	-	IGV_LINK	1.83775	0.106006	0	0.336734	OK	0	0	0	0	OK	NOTEST	'-inf
Csa5G477610	-	-	Csa5G477610	'Zinc finger protein; contains IPR007087 (Zinc finger, C2H2)	-	Chr5:16722183-16722754	-	-	IGV_LINK	1.83775	0.248558	0	0.789563	OK	0	0	0	0	OK	NOTEST	'-inf
Csa5G488770	-	-	Csa5G488770	'Unknown protein	-	Chr5:17112293-17116469	-	-	IGV_LINK	0.918877	1.21695	0	4.9629	OK	0	0	0	0	OK	OK	'-inf
Csa5G503590	-	-	Csa5G503590	'Unknown protein	-	Chr5:17531787-17532966	-	-	IGV_LINK	0.918877	0.333743	0	1.36105	OK	0	0	0	0	OK	NOTEST	'-inf
Csa5G505790	-	-	Csa5G505790	'Aquaporin; contains IPR000425 (Major intrinsic protein), IPR023271 (Aquaporin-like)	-	Chr5:17701017-17703280	-	-	IGV_LINK	1.83775	0.142293	0	0.452002	OK	0	0	0	0	OK	NOTEST	'-inf
Csa5G514470	-	-	Csa5G514470	'Transcription factor, putative; contains IPR011598 (Myc-type, basic helix-loop-helix (bHLH) domain)	-	Chr5:17950259-17952209	-	-	IGV_LINK	1.83775	0.0787911	0	0.250285	OK	0	0	0	0	OK	NOTEST	'-inf
Csa5G524770	-	-	Csa5G524770	'Unknown protein	-	Chr5:18597964-18603918	-	-	IGV_LINK	8.2699	0.629408	0	1.55531	OK	0	0	0	0	OK	OK	'-inf
Csa5G537010	-	-	Csa5G537010	'Unknown protein	-	Chr5:19091920-19092508	-	-	IGV_LINK	1.83775	1.89509	0	6.01988	OK	0	0	0	0	OK	OK	'-inf
Csa5G570930	-	-	Csa5G570930	'Unknown protein; contains IPR020478 (AT hook-like)	-	Chr5:19914801-19915596	-	-	IGV_LINK	0.918877	0.0794038	0	0.323819	OK	0	0	0	0	OK	NOTEST	'-inf
Csa5G571500	-	-	Csa5G571500	'Fasciclin-like arabinogalactan protein; contains IPR000782 (FAS1 domain)	-	Chr5:19968871-19970044	-	-	IGV_LINK	16.5398	0.888113	0	2.12139	OK	0	0	0	0	OK	OK	'-inf
Csa5G571570	-	-	Csa5G571570	'Chaperone protein dnaJ; contains IPR001623 (DnaJ domain)	-	Chr5:19994468-19995680	-	-	IGV_LINK	4.59439	0.445896	0	1.17217	OK	0	0	0	0	OK	NOTEST	'-inf
Csa5G576840	-	-	Csa5G576840	'Core-2/I-branching beta-1,6-N-acetylglucosaminyltransferase family protein; contains IPR003406 (Glycosyl transferase, family 14)	-	Chr5:20257713-20258938	-	-	IGV_LINK	0.918877	0.0510263	0	0.208092	OK	0	0	0	0	OK	NOTEST	'-inf
Csa5G577990	-	-	Csa5G577990	'GEM-like protein; contains IPR004182 (GRAM)	-	Chr5:20440026-20441024	-	-	IGV_LINK	2.75663	0.376638	0	1.09962	OK	0	0	0	0	OK	NOTEST	'-inf
Csa5G579000	-	-	Csa5G579000	'GRAM-containing/ABA-responsive protein; contains IPR004182 (GRAM)	-	Chr5:20454012-20454952	-	-	IGV_LINK	2.75663	0.324529	0	0.94748	OK	0	0	0	0	OK	NOTEST	'-inf
Csa5G590180	-	-	Csa5G590180	'Unknown protein	-	Chr5:21377741-21377927	-	-	IGV_LINK	4.59439	8.21332	0	21.5911	OK	0	0	0	0	OK	OK	'-inf
Csa5G590220	-	-	Csa5G590220	'Anthranilate N-benzoyltransferase protein, putative; contains IPR003480 (Transferase), IPR023213 (Chloramphenicol acetyltransferase-like domain)	-	Chr5:21389914-21391325	-	-	IGV_LINK	0.918877	0.0431201	0	0.175849	OK	0	0	0	0	OK	NOTEST	'-inf
Csa5G592790	-	-	Csa5G592790	'PHD finger protein ALFIN-LIKE 2; contains IPR021998 (Protein of unknown function DUF3594)	-	Chr5:21448023-21449339	-	-	IGV_LINK	12.8643	3.89622	0	9.31077	OK	0	0	0	0	OK	OK	'-inf
Csa5G598070	-	-	Csa5G598070	'Unknown protein	-	Chr5:21672490-21672913	-	-	IGV_LINK	1.83775	0.396485	0	1.25946	OK	0	0	0	0	OK	NOTEST	'-inf
Csa5G598660	-	-	Csa5G598660	'Unknown protein	-	Chr5:21765473-21765870	-	-	IGV_LINK	2.75663	1.45204	0	4.23931	OK	0	0	0	0	OK	OK	'-inf
Csa5G601500	-	-	Csa5G601500	'Galactinol synthase; contains IPR002495 (Glycosyl transferase, family 8)	-	Chr5:21999355-22001122	-	-	IGV_LINK	1.83775	0.102798	0	0.326545	OK	0	0	0	0	OK	NOTEST	'-inf
Csa5G602210	-	-	Csa5G602210	'Unknown protein	-	Chr5:22140376-22140726	-	-	IGV_LINK	1.83775	1.02388	0	3.25244	OK	0	0	0	0	OK	OK	'-inf
Csa5G604940	-	-	Csa5G604940	'DNA-binding protein-like; contains IPR011598 (Myc-type, basic helix-loop-helix (bHLH) domain)	-	Chr5:22597592-22599353	-	-	IGV_LINK	7.35102	0.621211	0	1.54694	OK	0	0	0	0	OK	OK	'-inf
Csa5G606780	-	-	Csa5G606780	'Protein CRABS CLAW, putative; contains IPR006780 (YABBY protein)	-	Chr5:23041708-23043722	-	-	IGV_LINK	3.67551	0.265418	0	0.722129	OK	0	0	0	0	OK	NOTEST	'-inf
Csa5G607430	-	-	Csa5G607430	'Putative U-box domain-containing protein 42; contains IPR013083 (Zinc finger, RING/FYVE/PHD-type), IPR016024 (Armadillo-type fold)	-	Chr5:23119439-23121239	-	-	IGV_LINK	0.918877	0.0357112	0	0.145635	OK	0	0	0	0	OK	NOTEST	'-inf
Csa5G608080	-	-	Csa5G608080	'F13B4.3 protein; contains IPR010683 (Protein of unknown function DUF1262)	-	Chr5:23226589-23228370	-	-	IGV_LINK	2.75663	0.150124	0	0.438295	OK	0	0	0	0	OK	NOTEST	'-inf
Csa5G608320	-	-	Csa5G608320	'Transcription factor CYCLOIDEA; contains IPR005333 (Transcription factor, TCP)	-	Chr5:23366149-23368300	-	-	IGV_LINK	0.918877	0.0471664	0	0.192351	OK	0	0	0	0	OK	NOTEST	'-inf
Csa5G608470	-	-	Csa5G608470	'Unknown protein	-	Chr5:23475734-23476475	-	-	IGV_LINK	0.918877	0.10276	0	0.41907	OK	0	0	0	0	OK	NOTEST	'-inf
Csa5G609740	-	-	Csa5G609740	'tRNA dimethylallyltransferase; contains IPR002627 (tRNA isopentenyltransferase), IPR027417 (P-loop containing nucleoside triphosphate hydrolase)	-	Chr5:23649644-23650697	-	-	IGV_LINK	0.918877	0.0560804	0	0.228703	OK	0	0	0	0	OK	NOTEST	'-inf
Csa5G609810	-	-	Csa5G609810	'Unknown protein	-	Chr5:23683434-23683919	-	-	IGV_LINK	18.3775	3.17411	0	7.53327	OK	0	0	0	0	OK	OK	'-inf
Csa5G622500	-	-	Csa5G622500	'Zinc finger family protein; contains IPR015880 (Zinc finger, C2H2-like)	-	Chr5:24530540-24532059	-	-	IGV_LINK	4.59439	0.198246	0	0.521148	OK	0	0	0	0	OK	NOTEST	'-inf
Csa5G622740	-	-	Csa5G622740	'Unknown protein	-	Chr5:24689525-24690028	-	-	IGV_LINK	2.75663	0.450032	0	1.31389	OK	0	0	0	0	OK	NOTEST	'-inf
Csa5G623390	-	-	Csa5G623390	'WPP domain-associated protein	-	Chr5:24773389-24773916	-	-	IGV_LINK	1.83775	0.521679	0	1.65715	OK	0	0	0	0	OK	NOTEST	'-inf
Csa5G630890	-	-	Csa5G630890	'Putative receptor kinase; contains IPR011009 (Protein kinase-like domain)	-	Chr5:25740260-25740915	-	-	IGV_LINK	0.918877	0.124593	0	0.508109	OK	0	0	0	0	OK	NOTEST	'-inf
Csa5G631560	-	-	Csa5G631560	'Matrix metalloproteinase; contains IPR021190 (Peptidase M10A), IPR024079 (Metallopeptidase, catalytic domain)	-	Chr5:25841400-25842288	-	-	IGV_LINK	0.918877	0.0690519	0	0.281603	OK	0	0	0	0	OK	NOTEST	'-inf
Csa5G632100	-	-	Csa5G632100	'Matrix metalloproteinase; contains IPR021190 (Peptidase M10A), IPR024079 (Metallopeptidase, catalytic domain)	-	Chr5:25866599-25867541	-	-	IGV_LINK	0.918877	0.0641926	0	0.261786	OK	0	0	0	0	OK	NOTEST	'-inf
Csa5G633150	-	-	Csa5G633150	'Matrix metalloproteinase; contains IPR021190 (Peptidase M10A), IPR024079 (Metallopeptidase, catalytic domain)	-	Chr5:25902552-25903437	-	-	IGV_LINK	0.918877	0.0693435	0	0.282792	OK	0	0	0	0	OK	NOTEST	'-inf
Csa5G633160	-	-	Csa5G633160	'Matrix metalloproteinase; contains IPR021190 (Peptidase M10A), IPR024079 (Metallopeptidase, catalytic domain)	-	Chr5:25905572-25907157	-	-	IGV_LINK	0.918877	0.0569887	0	0.232408	OK	0	0	0	0	OK	NOTEST	'-inf
Csa5G634350	-	-	Csa5G634350	'Putative defensin-like protein 157; contains IPR010851 (S locus-related glycoprotein 1 binding pollen coat)	-	Chr5:26071640-26072574	-	-	IGV_LINK	0.918877	0.245398	0	1.00076	OK	0	0	0	0	OK	NOTEST	'-inf
Csa5G635430	-	-	Csa5G635430	'Homeobox-leucine zipper-like protein; contains IPR003106 (Leucine zipper, homeobox-associated), IPR009057 (Homeodomain-like)	-	Chr5:26166093-26169624	-	-	IGV_LINK	2.75663	0.151665	0	0.442793	OK	0	0	0	0	OK	NOTEST	'-inf
Csa5G636520	-	-	Csa5G636520	'S-RNase; contains IPR001568 (Ribonuclease T2-like)	-	Chr5:26300040-26300984	-	-	IGV_LINK	7.35102	0.738849	0	1.83988	OK	0	0	0	0	OK	OK	'-inf
Csa5G638450	-	-	Csa5G638450	'Unknown protein	-	Chr5:26594023-26597077	-	-	IGV_LINK	4.59439	0.894257	0	2.35082	OK	0	0	0	0	OK	OK	'-inf
Csa5G639470	-	-	Csa5G639470	'Gb|AAF14825.1	-	Chr5:26622690-26623739	-	-	IGV_LINK	0.918877	0.0636945	0	0.259755	OK	0	0	0	0	OK	NOTEST	'-inf
Csa5G645140	-	-	Csa5G645140	'Thioredoxin; contains IPR005746 (Thioredoxin), IPR012336 (Thioredoxin-like fold)	-	Chr5:27183766-27190650	-	-	IGV_LINK	3.67551	0.422499	0	1.14951	OK	0	0	0	0	OK	NOTEST	'-inf
Csa5G647390	-	-	Csa5G647390	'Gibberellin receptor GID1, putative; contains IPR013094 (Alpha/beta hydrolase fold-3)	-	Chr5:27349984-27351440	-	-	IGV_LINK	5.51326	0.230655	0	0.595375	OK	0	0	0	0	OK	NOTEST	'-inf
Csa5G647620	-	-	Csa5G647620	'TIR-NBS disease resistance-like protein; contains IPR000157 (Toll/interleukin-1 receptor homology (TIR) domain), IPR000767 (Disease resistance protein), IPR027417 (P-loop containing nucleoside triphosphate hydrolase)	-	Chr5:27465305-27469130	-	-	IGV_LINK	0.918877	0.0220755	0	0.090027	OK	0	0	0	0	OK	NOTEST	'-inf
Csa5G648120	-	-	Csa5G648120	'Nematode resistance-like protein	-	Chr5:27469328-27473242	-	-	IGV_LINK	0.918877	0.0257042	0	0.104825	OK	0	0	0	0	OK	NOTEST	'-inf
Csa5G649890	-	-	Csa5G649890	'Ethylene-responsive transcription factor; contains IPR016177 (DNA-binding, integrase-type)	-	Chr5:27664320-27664899	-	-	IGV_LINK	0.918877	0.12182	0	0.4968	OK	0	0	0	0	OK	NOTEST	'-inf
Csa5G650550	-	-	Csa5G650550	'Unknown protein; contains IPR010682 (Plant self-incompatibility response)	-	Chr5:27779252-27779903	-	-	IGV_LINK	0.918877	0.14601	0	0.595449	OK	0	0	0	0	OK	NOTEST	'-inf
Csa5G652310	-	-	Csa5G652310	'Unknown protein	-	Chr5:28001285-28001653	-	-	IGV_LINK	0.918877	0.542961	0	2.21427	OK	0	0	0	0	OK	OK	'-inf
Csa6G000700	-	-	Csa6G000700	'Unknown protein	-	Chr6:141016-141368	-	-	IGV_LINK	3.67551	1.10704	0	3.01195	OK	0	0	0	0	OK	OK	'-inf
Csa6G002380	-	-	Csa6G002380	'Unknown protein	-	Chr6:291982-292443	-	-	IGV_LINK	0.918877	0.329397	0	1.34332	OK	0	0	0	0	OK	NOTEST	'-inf
Csa6G004610	-	-	Csa6G004610	'Unknown protein	-	Chr6:438414-438735	-	-	IGV_LINK	0.918877	0.542961	0	2.21427	OK	0	0	0	0	OK	OK	'-inf
Csa6G007450	-	-	Csa6G007450	'UDP-glucosyltransferase, putative; contains IPR002213 (UDP-glucuronosyl/UDP-glucosyltransferase)	-	Chr6:689353-691096	-	-	IGV_LINK	20.2153	0.690969	0	1.64011	OK	0	0	0	0	OK	OK	'-inf
Csa6G008660	-	-	Csa6G008660	'Pathogenesis-related thaumatin-like protein; contains IPR001938 (Thaumatin)	-	Chr6:848527-849357	-	-	IGV_LINK	2.75663	0.260924	0	0.761782	OK	0	0	0	0	OK	NOTEST	'-inf
Csa6G008720	-	-	Csa6G008720	'Protein phosphatase 2C; contains IPR001932 (Protein phosphatase 2C (PP2C)-like), IPR015655 (Protein phosphatase 2C)	-	Chr6:877545-878963	-	-	IGV_LINK	0.918877	0.0476224	0	0.19421	OK	0	0	0	0	OK	NOTEST	'-inf
Csa6G012800	-	-	Csa6G012800	'Abscisic acid receptor PYL4; contains IPR019587 (Polyketide cyclase/dehydrase), IPR023393 (START-like domain)	-	Chr6:1366114-1366678	-	-	IGV_LINK	0.918877	0.126513	0	0.515939	OK	0	0	0	0	OK	NOTEST	'-inf
Csa6G013920	-	-	Csa6G013920	'Hypoxia induced protein conserved region containing protein, expressed; contains IPR007667 (Hypoxia induced protein, domain)	-	Chr6:1487105-1487948	-	-	IGV_LINK	10.1077	1.36363	0	3.30934	OK	0	0	0	0	OK	OK	'-inf
Csa6G014740	-	-	Csa6G014740	'Unknown protein	-	Chr6:1735206-1736655	-	-	IGV_LINK	0.918877	0.0652124	0	0.265945	OK	0	0	0	0	OK	NOTEST	'-inf
Csa6G016910	-	-	Csa6G016910	'Unknown protein	-	Chr6:1878522-1879014	-	-	IGV_LINK	12.8643	2.1729	0	5.19257	OK	0	0	0	0	OK	OK	'-inf
Csa6G037510	-	-	Csa6G037510	'Unknown protein	-	Chr6:2654420-2654756	-	-	IGV_LINK	0.918877	0.303599	0	1.23812	OK	0	0	0	0	OK	NOTEST	'-inf
Csa6G040590	-	-	Csa6G040590	'Phosphate transporter; contains IPR005828 (General substrate transporter), IPR016196 (Major facilitator superfamily domain, general substrate transporter)	-	Chr6:2921934-2923542	-	-	IGV_LINK	1.83775	0.0687316	0	0.218331	OK	0	0	0	0	OK	NOTEST	'-inf
Csa6G041780	-	-	Csa6G041780	'Unknown protein	-	Chr6:3173985-3174509	-	-	IGV_LINK	5.51326	0.845979	0	2.18368	OK	0	0	0	0	OK	OK	'-inf
Csa6G042460	-	-	Csa6G042460	'Late embryogenesis abundant hydroxyproline-rich glycoprotein; contains IPR004864 (Late embryogenesis abundant protein, LEA-14)	-	Chr6:3367343-3368786	-	-	IGV_LINK	1.83775	0.105213	0	0.334217	OK	0	0	0	0	OK	NOTEST	'-inf
Csa6G054340	-	-	Csa6G054340	'Unknown protein; contains IPR008502 (Prolamin-like domain)	-	Chr6:4176555-4176972	-	-	IGV_LINK	3.67551	0.812528	0	2.21067	OK	0	0	0	0	OK	OK	'-inf
Csa6G055970	-	-	Csa6G055970	'Unknown protein	-	Chr6:4311636-4311852	-	-	IGV_LINK	0.918877	0.947544	0	3.86421	OK	0	0	0	0	OK	OK	'-inf
Csa6G067410	-	-	Csa6G067410	'Peroxidase 27, putative; contains IPR010255 (Haem peroxidase)	-	Chr6:4780054-4782102	-	-	IGV_LINK	0.918877	0.057454	0	0.234305	OK	0	0	0	0	OK	NOTEST	'-inf
Csa6G067420	-	-	Csa6G067420	'Unknown protein	-	Chr6:4789131-4789717	-	-	IGV_LINK	79.0235	10.2983	0	22.3836	OK	0	0	0	0	OK	OK	'-inf
Csa6G075200	-	-	Csa6G075200	'Gibberellin 20-oxidase; contains IPR002283 (Isopenicillin N synthase), IPR026992 (Non-haem dioxygenase N-terminal domain), IPR027443 (Isopenicillin N synthase-like)	-	Chr6:5036331-5037880	-	-	IGV_LINK	0.918877	0.045218	0	0.184405	OK	0	0	0	0	OK	NOTEST	'-inf
Csa6G077380	-	-	Csa6G077380	'Syntaxin-binding protein 2; contains IPR001619 (Sec1-like protein), IPR027482 (Sec1-like, domain 2)	-	Chr6:5169181-5176726	-	-	IGV_LINK	63.4025	1.59169	0	3.8131	OK	0	0	0	0	OK	OK	'-inf
Csa6G084570	-	-	Csa6G084570	'Hfr-2-like protein; contains IPR008998 (Agglutinin), IPR023307 (Aerolysin-like toxin, beta complex domain)	-	Chr6:5630015-5631987	-	-	IGV_LINK	3.67551	0.147662	0	0.401748	OK	0	0	0	0	OK	NOTEST	'-inf
Csa6G085120	-	-	Csa6G085120	'Hfr-2-like protein; contains IPR005830 (Aerolysin/haemolysin/leukocidin toxin), IPR008998 (Agglutinin), IPR023307 (Aerolysin-like toxin, beta complex domain)	-	Chr6:5667998-5670157	-	-	IGV_LINK	0.918877	0.0248234	0	0.101233	OK	0	0	0	0	OK	NOTEST	'-inf
Csa6G088160	-	-	Csa6G088160	'Cytochrome P450, putative; contains IPR001128 (Cytochrome P450)	-	Chr6:6064790-6066749	-	-	IGV_LINK	8.2699	0.327817	0	0.810057	OK	0	0	0	0	OK	NOTEST	'-inf
Csa6G088170	-	-	Csa6G088170	'Cytochrome P450; contains IPR001128 (Cytochrome P450)	-	Chr6:6068048-6070196	-	-	IGV_LINK	17.4587	0.474273	0	1.1309	OK	0	0	0	0	OK	NOTEST	'-inf
Csa6G088680	-	-	Csa6G088680	'Wall-associated receptor kinase-like protein	-	Chr6:6076707-6077481	-	-	IGV_LINK	0.918877	0.0821859	0	0.335165	OK	0	0	0	0	OK	NOTEST	'-inf
Csa6G089770	-	-	Csa6G089770	'Unknown protein; contains IPR004158 (Protein of unknown function DUF247, plant)	-	Chr6:6128971-6129536	-	-	IGV_LINK	1.83775	0.316392	0	1.00504	OK	0	0	0	0	OK	NOTEST	'-inf
Csa6G094140	-	-	Csa6G094140	'Unknown protein; contains IPR008480 (Protein of unknown function DUF761, plant), IPR025520 (Domain of unknown function DUF4408)	-	Chr6:6430581-6431181	-	-	IGV_LINK	5.51326	0.694836	0	1.79354	OK	0	0	0	0	OK	OK	'-inf
Csa6G094680	-	-	Csa6G094680	'Proton pump interactor	-	Chr6:6447605-6450185	-	-	IGV_LINK	0.918877	0.040364	0	0.16461	OK	0	0	0	0	OK	NOTEST	'-inf
Csa6G095300	-	-	Csa6G095300	'Katanin p80 subunit-like protein; contains IPR021775 (Protein of unknown function DUF3339)	-	Chr6:6571112-6571353	-	-	IGV_LINK	0.918877	0.675867	0	2.75628	OK	0	0	0	0	OK	OK	'-inf
Csa6G105150	-	-	Csa6G105150	'Myb-like transcription factor; contains IPR009057 (Homeodomain-like)	-	Chr6:6908537-6908833	-	-	IGV_LINK	0.918877	0.398952	0	1.62698	OK	0	0	0	0	OK	NOTEST	'-inf
Csa6G106730	-	-	Csa6G106730	'Unknown protein	-	Chr6:7002666-7003695	-	-	IGV_LINK	0.918877	0.0817766	0	0.333496	OK	0	0	0	0	OK	NOTEST	'-inf
Csa6G109680	-	-	Csa6G109680	'Seed nucellus-specific protein	-	Chr6:7387100-7387454	-	-	IGV_LINK	0.918877	0.273726	0	1.11629	OK	0	0	0	0	OK	NOTEST	'-inf
Csa6G111920	-	-	Csa6G111920	'Unknown protein	-	Chr6:7665738-7666038	-	-	IGV_LINK	0.918877	0.386954	0	1.57805	OK	0	0	0	0	OK	NOTEST	'-inf
Csa6G111940	-	-	Csa6G111940	'Unknown protein	-	Chr6:7677147-7677591	-	-	IGV_LINK	0.918877	0.216468	0	0.882786	OK	0	0	0	0	OK	NOTEST	'-inf
Csa6G117190	-	-	Csa6G117190	'Mitochondrial transcription termination factor family protein; contains IPR003690 (Mitochodrial transcription termination factor-related)	-	Chr6:8024177-8024983	-	-	IGV_LINK	1.83775	0.181647	0	0.577014	OK	0	0	0	0	OK	NOTEST	'-inf
Csa6G118860	-	-	Csa6G118860	'ATP binding protein, putative	-	Chr6:8222641-8222860	-	-	IGV_LINK	3.67551	3.6226	0	9.8561	OK	0	0	0	0	OK	OK	'-inf
Csa6G120930	-	-	Csa6G120930	'Calmodulin-like protein 4; contains IPR011992 (EF-hand-like domain)	-	Chr6:8370221-8370582	-	-	IGV_LINK	0.918877	0.2636	0	1.07499	OK	0	0	0	0	OK	NOTEST	'-inf
Csa6G121450	-	-	Csa6G121450	'Unknown protein	-	Chr6:8387627-8388356	-	-	IGV_LINK	0.918877	0.10276	0	0.41907	OK	0	0	0	0	OK	NOTEST	'-inf
Csa6G124030	-	-	Csa6G124030	'Putative streptococcal hemagglutinin; contains IPR007573 (Protein of unknown function DUF566)	-	Chr6:8511601-8514588	-	-	IGV_LINK	0.918877	0.033185	0	0.135333	OK	0	0	0	0	OK	NOTEST	'-inf
Csa6G127420	-	-	Csa6G127420	'Unknown protein	-	Chr6:8868955-8869253	-	-	IGV_LINK	0.918877	0.484014	0	1.97387	OK	0	0	0	0	OK	NOTEST	'-inf
Csa6G128570	-	-	Csa6G128570	'Tetraspanin family protein; contains IPR018499 (Tetraspanin/Peripherin)	-	Chr6:9034558-9036763	-	-	IGV_LINK	1.83775	0.150326	0	0.477522	OK	0	0	0	0	OK	NOTEST	'-inf
Csa6G133740	-	-	Csa6G133740	'Unknown protein	-	Chr6:9231756-9234571	-	-	IGV_LINK	2.75663	2.05208	0	5.99115	OK	0	0	0	0	OK	OK	'-inf
Csa6G134900	-	-	Csa6G134900	'Peroxidase; contains IPR010255 (Haem peroxidase)	-	Chr6:9380936-9382641	-	-	IGV_LINK	0.918877	0.0570547	0	0.232677	OK	0	0	0	0	OK	NOTEST	'-inf
Csa6G147590	-	-	Csa6G147590	'Auxin-induced protein-like protein; contains IPR003676 (Auxin responsive SAUR protein)	-	Chr6:10249759-10250593	-	-	IGV_LINK	4.59439	0.373536	0	0.981949	OK	0	0	0	0	OK	NOTEST	'-inf
Csa6G149400	-	-	Csa6G149400	'Lysosomal Pro-X carboxypeptidase, putative; contains IPR008758 (Peptidase S28)	-	Chr6:10434823-10437941	-	-	IGV_LINK	0.918877	0.0378516	0	0.154364	OK	0	0	0	0	OK	NOTEST	'-inf
Csa6G151670	-	-	Csa6G151670	'Unknown protein	-	Chr6:10665972-10666152	-	-	IGV_LINK	0.918877	1.88522	0	7.68817	OK	0	0	0	0	OK	OK	'-inf
Csa6G151750	-	-	Csa6G151750	'Unknown protein	-	Chr6:10713252-10713754	-	-	IGV_LINK	0.918877	0.292964	0	1.19475	OK	0	0	0	0	OK	NOTEST	'-inf
Csa6G160690	-	-	Csa6G160690	'Unknown protein	-	Chr6:11227169-11227980	-	-	IGV_LINK	0.918877	0.278301	0	1.13495	OK	0	0	0	0	OK	NOTEST	'-inf
Csa6G170410	-	-	Csa6G170410	'DNA-directed RNA polymerase subunit H; contains IPR014381 (DNA-directed RNA polymerase RPB5 subunit, eukaryote/virus), IPR020609 (Archaeal RpoH /eukaryotic RPB5 RNA polymerase subunit)	-	Chr6:11539325-11541947	-	-	IGV_LINK	0.918877	0.109621	0	0.447048	OK	0	0	0	0	OK	NOTEST	'-inf
Csa6G186390	-	-	Csa6G186390	'Unknown protein	-	Chr6:12073792-12081481	-	-	IGV_LINK	2.75663	3.46044	0	40.6144	OK	0	0	0	0	OK	OK	'-inf
Csa6G188020	-	-	Csa6G188020	'Unknown protein	-	Chr6:12170208-12180544	-	-	IGV_LINK	2.75663	1.49286	0	24.0308	OK	0	0	0	0	OK	OK	'-inf
Csa6G190400	-	-	Csa6G190400	'Unknown protein	-	Chr6:12421520-12421799	-	-	IGV_LINK	0.918877	0.458763	0	1.8709	OK	0	0	0	0	OK	NOTEST	'-inf
Csa6G199790	-	-	Csa6G199790	'Rapid alkalinization factor; contains IPR008801 (Rapid ALkalinization Factor)	-	Chr6:12754614-12755274	-	-	IGV_LINK	0.918877	0.10149	0	0.413889	OK	0	0	0	0	OK	NOTEST	'-inf
Csa6G223480	-	-	Csa6G223480	'Unknown protein	-	Chr6:13092665-13093105	-	-	IGV_LINK	1.83775	0.452726	0	1.43812	OK	0	0	0	0	OK	NOTEST	'-inf
Csa6G285220	-	-	Csa6G285220	'Unknown protein	-	Chr6:13907758-13908147	-	-	IGV_LINK	9.18877	4.71077	0	11.5205	OK	0	0	0	0	OK	OK	'-inf
Csa6G294430	-	-	Csa6G294430	'Syntaxin-71; contains IPR000727 (Target SNARE coiled-coil domain)	-	Chr6:14146630-14149231	-	-	IGV_LINK	0.918877	0.0812372	0	0.331296	OK	0	0	0	0	OK	NOTEST	'-inf
Csa6G301010	-	-	Csa6G301010	'Unknown protein	-	Chr6:14309593-14310343	-	-	IGV_LINK	5.51326	1.07311	0	2.76995	OK	0	0	0	0	OK	OK	'-inf
Csa6G301040	-	-	Csa6G301040	'Chitinase 1, putative; contains IPR000677 (2S globulin), IPR017853 (Glycoside hydrolase, superfamily)	-	Chr6:14333726-14334641	-	-	IGV_LINK	3.67551	0.266135	0	0.72408	OK	0	0	0	0	OK	NOTEST	'-inf
Csa6G303740	-	-	Csa6G303740	'Zinc finger family protein; contains IPR015880 (Zinc finger, C2H2-like)	-	Chr6:14557188-14557878	-	-	IGV_LINK	1.83775	0.191164	0	0.607245	OK	0	0	0	0	OK	NOTEST	'-inf
Csa6G305300	-	-	Csa6G305300	'Putative chromodomain-helicase dna-binding protein; contains IPR027417 (P-loop containing nucleoside triphosphate hydrolase)	-	Chr6:14610437-14611723	-	-	IGV_LINK	0.918877	0.129507	0	0.528146	OK	0	0	0	0	OK	NOTEST	'-inf
Csa6G310490	-	-	Csa6G310490	'Beta-D-xylosidase	-	Chr6:14807145-14807550	-	-	IGV_LINK	8.2699	2.83504	0	7.00556	OK	0	0	0	0	OK	OK	'-inf
Csa6G324800	-	-	Csa6G324800	'Malate dehydrogenase; contains IPR001557 (L-lactate/malate dehydrogenase)	-	Chr6:15101316-15102134	-	-	IGV_LINK	7.35102	1.2535	0	3.12146	OK	0	0	0	0	OK	OK	'-inf
Csa6G324810	-	-	Csa6G324810	'Unknown protein	-	Chr6:15102160-15102481	-	-	IGV_LINK	2.75663	1.00123	0	2.92314	OK	0	0	0	0	OK	OK	'-inf
Csa6G325410	-	-	Csa6G325410	'Unknown protein	-	Chr6:15148402-15148844	-	-	IGV_LINK	0.918877	0.340472	0	1.38849	OK	0	0	0	0	OK	NOTEST	'-inf
Csa6G327950	-	-	Csa6G327950	'Unknown protein	-	Chr6:15207493-15209763	-	-	IGV_LINK	4.59439	0.459198	0	1.20714	OK	0	0	0	0	OK	NOTEST	'-inf
Csa6G337520	-	-	Csa6G337520	'Unknown protein	-	Chr6:15352979-15353273	-	-	IGV_LINK	0.918877	0.405217	0	1.65253	OK	0	0	0	0	OK	NOTEST	'-inf
Csa6G338080	-	-	Csa6G338080	'Protein MKS1, putative; contains IPR008889 (VQ)	-	Chr6:15427317-15427851	-	-	IGV_LINK	0.918877	0.137074	0	0.559005	OK	0	0	0	0	OK	NOTEST	'-inf
Csa6G344310	-	-	Csa6G344310	'Putative receptor protein kinase; contains IPR011009 (Protein kinase-like domain), IPR014729 (Rossmann-like alpha/beta/alpha sandwich fold)	-	Chr6:15673374-15680080	-	-	IGV_LINK	0.918877	0.0312285	0	0.127354	OK	0	0	0	0	OK	NOTEST	'-inf
Csa6G362980	-	-	Csa6G362980	'RWP-RK domain-containing protein	-	Chr6:16394135-16395296	-	-	IGV_LINK	0.918877	0.148206	0	0.604404	OK	0	0	0	0	OK	NOTEST	'-inf
Csa6G364120	-	-	Csa6G364120	'Unknown protein	-	Chr6:16492847-16493418	-	-	IGV_LINK	0.918877	0.124279	0	0.506827	OK	0	0	0	0	OK	NOTEST	'-inf
Csa6G366270	-	-	Csa6G366270	'UDP-glycosyltransferase 1; contains IPR002213 (UDP-glucuronosyl/UDP-glucosyltransferase)	-	Chr6:16591798-16592799	-	-	IGV_LINK	2.75663	0.178828	0	0.522098	OK	0	0	0	0	OK	NOTEST	'-inf
Csa6G366410	-	-	Csa6G366410	'Unknown protein	-	Chr6:16686410-16688406	-	-	IGV_LINK	0.918877	0.577567	0	2.35539	OK	0	0	0	0	OK	OK	'-inf
Csa6G374700	-	-	Csa6G374700	'Unknown protein	-	Chr6:16905410-16905707	-	-	IGV_LINK	0.918877	0.395887	0	1.61448	OK	0	0	0	0	OK	NOTEST	'-inf
Csa6G374720	-	-	Csa6G374720	'Unknown protein	-	Chr6:16912207-16912854	-	-	IGV_LINK	0.918877	0.709575	0	2.89374	OK	0	0	0	0	OK	OK	'-inf
Csa6G404160	-	-	Csa6G404160	'Unknown protein	-	Chr6:18170205-18171954	-	-	IGV_LINK	1.83775	0.654528	0	2.07915	OK	0	0	0	0	OK	OK	'-inf
Csa6G409940	-	-	Csa6G409940	'Unknown protein	-	Chr6:18879033-18879345	-	-	IGV_LINK	0.918877	0.354737	0	1.44666	OK	0	0	0	0	OK	NOTEST	'-inf
Csa6G411210	-	-	Csa6G411210	'Fasciclin-like arabinogalactan protein; contains IPR000782 (FAS1 domain)	-	Chr6:19055069-19056095	-	-	IGV_LINK	15.6209	0.983602	0	2.35391	OK	0	0	0	0	OK	OK	'-inf
Csa6G411250	-	-	Csa6G411250	'Unknown protein	-	Chr6:19078703-19079025	-	-	IGV_LINK	1.83775	1.41915	0	4.50803	OK	0	0	0	0	OK	OK	'-inf
Csa6G418930	-	-	Csa6G418930	'UDP-glycosyltransferase 1; contains IPR002213 (UDP-glucuronosyl/UDP-glucosyltransferase)	-	Chr6:19308091-19308811	-	-	IGV_LINK	0.918877	0.0903239	0	0.368353	OK	0	0	0	0	OK	NOTEST	'-inf
Csa6G418940	-	-	Csa6G418940	'UDP-glycosyltransferase 1; contains IPR002213 (UDP-glucuronosyl/UDP-glucosyltransferase)	-	Chr6:19309050-19309874	-	-	IGV_LINK	3.67551	0.303431	0	0.825552	OK	0	0	0	0	OK	NOTEST	'-inf
Csa6G419450	-	-	Csa6G419450	'Phospholipase A1; contains IPR002921 (Lipase, class 3)	-	Chr6:19315523-19317783	-	-	IGV_LINK	5.51326	0.289088	0	2.51619	OK	0	0	0	0	OK	NOTEST	'-inf
Csa6G421770	-	-	Csa6G421770	'Trichome birefringence-like 43 protein; contains IPR025846 (PMR5 N-terminal domain), IPR026057 (PC-Esterase)	-	Chr6:19517339-19521353	-	-	IGV_LINK	4.59439	0.272944	0	0.717514	OK	0	0	0	0	OK	NOTEST	'-inf
Csa6G425130	-	-	Csa6G425130	'Protein FANTASTIC FOUR 3; contains IPR021410 (Protein of unknown function DUF3049)	-	Chr6:19875536-19876335	-	-	IGV_LINK	27.5663	2.36685	0	5.60719	OK	0	0	0	0	OK	OK	'-inf
Csa6G425720	-	-	Csa6G425720	'NAC-domain protein; contains IPR003441 (No apical meristem (NAM) protein)	-	Chr6:19930644-19931512	-	-	IGV_LINK	0.918877	0.0953968	0	0.389041	OK	0	0	0	0	OK	NOTEST	'-inf
Csa6G431750	-	-	Csa6G431750	'Unknown protein	-	Chr6:20412665-20413002	-	-	IGV_LINK	0.918877	1.44682	0	5.90033	OK	0	0	0	0	OK	OK	'-inf
Csa6G445100	-	-	Csa6G445100	'Aquaporin PIP2; contains IPR000425 (Major intrinsic protein), IPR023271 (Aquaporin-like)	-	Chr6:20704804-20705144	-	-	IGV_LINK	4.59439	1.48214	0	3.89624	OK	0	0	0	0	OK	OK	'-inf
Csa6G452010	-	-	Csa6G452010	'GDSL esterase/lipase; contains IPR001087 (Lipase, GDSL)	-	Chr6:21498851-21501530	-	-	IGV_LINK	0.918877	0.042269	0	0.172379	OK	0	0	0	0	OK	NOTEST	'-inf
Csa6G452710	-	-	Csa6G452710	'Auxin-induced protein 6B; contains IPR003676 (Auxin responsive SAUR protein)	-	Chr6:21624793-21625261	-	-	IGV_LINK	2.75663	0.503679	0	1.47052	OK	0	0	0	0	OK	NOTEST	'-inf
Csa6G452770	-	-	Csa6G452770	'NAC domain protein,; contains IPR003441 (No apical meristem (NAM) protein)	-	Chr6:21655427-21657463	-	-	IGV_LINK	0.918877	0.0740335	0	0.301918	OK	0	0	0	0	OK	NOTEST	'-inf
Csa6G476070	-	-	Csa6G476070	'Gibberellin 20-oxidase; contains IPR002283 (Isopenicillin N synthase), IPR026992 (Non-haem dioxygenase N-terminal domain), IPR027443 (Isopenicillin N synthase-like)	-	Chr6:21935730-21937899	-	-	IGV_LINK	2.75663	0.157483	0	0.459781	OK	0	0	0	0	OK	NOTEST	'-inf
Csa6G483340	-	-	Csa6G483340	'Unknown protein	-	Chr6:22194285-22195211	-	-	IGV_LINK	0.918877	0.140594	0	0.573362	OK	0	0	0	0	OK	NOTEST	'-inf
Csa6G486790	-	-	Csa6G486790	'Ethylene-responsive transcription factor; contains IPR016177 (DNA-binding, integrase-type)	-	Chr6:22611682-22612960	-	-	IGV_LINK	1.83775	0.116954	0	0.371513	OK	0	0	0	0	OK	NOTEST	'-inf
Csa6G486900	-	-	Csa6G486900	'Glucan endo-1,3-beta-glucosidase, putative; contains IPR000490 (Glycoside hydrolase, family 17), IPR012946 (X8), IPR017853 (Glycoside hydrolase, superfamily)	-	Chr6:22737960-22739751	-	-	IGV_LINK	15.6209	0.556276	0	1.33125	OK	0	0	0	0	OK	OK	'-inf
Csa6G489960	-	-	Csa6G489960	'B3 domain-containing protein; contains IPR015300 (DNA-binding pseudobarrel domain)	-	Chr6:23144676-23146011	-	-	IGV_LINK	1.83775	0.130425	0	0.414303	OK	0	0	0	0	OK	NOTEST	'-inf
Csa6G490010	-	-	Csa6G490010	'Unknown protein	-	Chr6:23170519-23178077	-	-	IGV_LINK	0.918877	2.81885	0	54.1515	OK	0	0	0	0	OK	OK	'-inf
Csa6G490770	-	-	Csa6G490770	'Unknown protein	-	Chr6:23355487-23355759	-	-	IGV_LINK	1.83775	1.41915	0	4.50803	OK	0	0	0	0	OK	OK	'-inf
Csa6G490780	-	-	Csa6G490780	'Unknown protein	-	Chr6:23358996-23359598	-	-	IGV_LINK	7.35102	0.922113	0	2.29624	OK	0	0	0	0	OK	OK	'-inf
Csa6G490800	-	-	Csa6G490800	'Unknown protein	-	Chr6:23372253-23372722	-	-	IGV_LINK	1.83775	0.334647	0	1.06303	OK	0	0	0	0	OK	NOTEST	'-inf
Csa6G492250	-	-	Csa6G492250	'Cytochrome P450, putative; contains IPR001128 (Cytochrome P450)	-	Chr6:23708309-23709938	-	-	IGV_LINK	0.918877	0.0370823	0	0.151226	OK	0	0	0	0	OK	NOTEST	'-inf
Csa6G495010	-	-	Csa6G495010	'GRAS family transcription factor; contains IPR005202 (Transcription factor GRAS)	-	Chr6:23907497-23909119	-	-	IGV_LINK	7.35102	0.272267	0	0.677998	OK	0	0	0	0	OK	NOTEST	'-inf
Csa6G496450	-	-	Csa6G496450	'1-aminocyclopropane-1-carboxylate synthase; contains IPR015424 (Pyridoxal phosphate-dependent transferase)	-	Chr6:24217640-24219698	-	-	IGV_LINK	0.918877	0.0298291	0	0.121647	OK	0	0	0	0	OK	NOTEST	'-inf
Csa6G496950	-	-	Csa6G496950	'Unknown protein	-	Chr6:24236596-24237277	-	-	IGV_LINK	0.918877	0.0972808	0	0.396724	OK	0	0	0	0	OK	NOTEST	'-inf
Csa6G497130	-	-	Csa6G497130	'Unknown protein	-	Chr6:24363208-24363509	-	-	IGV_LINK	1.83775	2.30696	0	7.32822	OK	0	0	0	0	OK	OK	'-inf
Csa6G497180	-	-	Csa6G497180	'Phosphoenolpyruvate carboxykinase [ATP], putative; contains IPR001272 (Phosphoenolpyruvate carboxykinase, ATP-utilising)	-	Chr6:24397535-24400645	-	-	IGV_LINK	14.702	0.414294	0	0.999261	OK	0	0	0	0	OK	NOTEST	'-inf
Csa6G497370	-	-	Csa6G497370	'Dof zinc finger protein; contains IPR003851 (Zinc finger, Dof-type)	-	Chr6:24523868-24524834	-	-	IGV_LINK	1.83775	0.124492	0	0.395456	OK	0	0	0	0	OK	NOTEST	'-inf
Csa6G497900	-	-	Csa6G497900	'UDP-glycosyltransferase 1; contains IPR002213 (UDP-glucuronosyl/UDP-glucosyltransferase)	-	Chr6:24551105-24552727	-	-	IGV_LINK	0.918877	0.0340334	0	0.138793	OK	0	0	0	0	OK	NOTEST	'-inf
Csa6G499050	-	-	Csa6G499050	'Chaperone DnaJ-domain containing protein	-	Chr6:24647833-24648535	-	-	IGV_LINK	0.918877	0.0934069	0	0.380926	OK	0	0	0	0	OK	NOTEST	'-inf
Csa6G499060	-	-	Csa6G499060	'DNA binding protein, putative; contains IPR011598 (Myc-type, basic helix-loop-helix (bHLH) domain)	-	Chr6:24650284-24651088	-	-	IGV_LINK	5.51326	0.576849	0	1.48899	OK	0	0	0	0	OK	OK	'-inf
Csa6G499160	-	-	Csa6G499160	'Multidrug resistance protein MdtK; contains IPR002528 (Multi antimicrobial extrusion protein)	-	Chr6:24717371-24719592	-	-	IGV_LINK	1.83775	0.0751833	0	0.238825	OK	0	0	0	0	OK	NOTEST	'-inf
Csa6G499170	-	-	Csa6G499170	'Multidrug resistance protein MdtK; contains IPR002528 (Multi antimicrobial extrusion protein)	-	Chr6:24722130-24725459	-	-	IGV_LINK	0.918877	0.0344861	0	0.140639	OK	0	0	0	0	OK	NOTEST	'-inf
Csa6G499190	-	-	Csa6G499190	'Ring finger protein, putative; contains IPR013083 (Zinc finger, RING/FYVE/PHD-type)	-	Chr6:24735138-24736090	-	-	IGV_LINK	14.702	1.01387	0	2.44541	OK	0	0	0	0	OK	OK	'-inf
Csa6G499860	-	-	Csa6G499860	'Unknown protein	-	Chr6:24856074-24856485	-	-	IGV_LINK	9.18877	2.08266	0	5.09332	OK	0	0	0	0	OK	OK	'-inf
Csa6G500630	-	-	Csa6G500630	'LGC1, putative	-	Chr6:25020691-25021453	-	-	IGV_LINK	3.67551	1.01155	0	2.75216	OK	0	0	0	0	OK	OK	'-inf
Csa6G501270	-	-	Csa6G501270	'Unknown protein	-	Chr6:25097198-25097599	-	-	IGV_LINK	0.918877	1.21695	0	4.9629	OK	0	0	0	0	OK	OK	'-inf
Csa6G501350	-	-	Csa6G501350	'Cytochrome P450; contains IPR001128 (Cytochrome P450)	-	Chr6:25128262-25130229	-	-	IGV_LINK	0.918877	0.0372505	0	0.151913	OK	0	0	0	0	OK	NOTEST	'-inf
Csa6G502760	-	-	Csa6G502760	'Syntaxin-112; contains IPR010989 (t-SNARE)	-	Chr6:25376427-25377345	-	-	IGV_LINK	11.9454	0.861446	0	2.06817	OK	0	0	0	0	OK	OK	'-inf
Csa6G504430	-	-	Csa6G504430	'Cytochrome P450, putative; contains IPR001128 (Cytochrome P450)	-	Chr6:25483899-25486935	-	-	IGV_LINK	1.83775	0.0700512	0	0.222522	OK	0	0	0	0	OK	NOTEST	'-inf
Csa6G504500	-	-	Csa6G504500	'Sec14 cytosolic factor, putative; contains IPR001071 (Cellular retinaldehyde binding/alpha-tocopherol transport), IPR011074 (CRAL/TRIO, N-terminal domain)	-	Chr6:25510348-25515332	-	-	IGV_LINK	0.918877	0.0264211	0	0.107749	OK	0	0	0	0	OK	NOTEST	'-inf
Csa6G504700	-	-	Csa6G504700	'Unknown protein	-	Chr6:25626819-25627692	-	-	IGV_LINK	7.35102	0.58785	0	1.46386	OK	0	0	0	0	OK	OK	'-inf
Csa6G505880	-	-	Csa6G505880	'Unknown protein	-	Chr6:25748130-25748694	-	-	IGV_LINK	9.18877	1.26513	0	3.09398	OK	0	0	0	0	OK	OK	'-inf
Csa6G507500	-	-	Csa6G507500	'Unknown protein	-	Chr6:26072231-26072507	-	-	IGV_LINK	1.83775	2.72553	0	8.65785	OK	0	0	0	0	OK	OK	'-inf
Csa6G509560	-	-	Csa6G509560	'Unknown protein	-	Chr6:26111017-26111266	-	-	IGV_LINK	0.918877	4.20437	0	17.146	OK	0	0	0	0	OK	OK	'-inf
Csa6G510330	-	-	Csa6G510330	'Unknown protein	-	Chr6:26237741-26238235	-	-	IGV_LINK	4.59439	0.771179	0	2.02727	OK	0	0	0	0	OK	OK	'-inf
Csa6G510360	-	-	Csa6G510360	'Copine, putative; contains IPR001841 (Zinc finger, RING-type), IPR002035 (von Willebrand factor, type A), IPR010734 (Copine)	-	Chr6:26248303-26250746	-	-	IGV_LINK	0.918877	0.0374203	0	0.152605	OK	0	0	0	0	OK	NOTEST	'-inf
Csa6G510970	-	-	Csa6G510970	'Unknown protein	-	Chr6:26298350-26302228	-	-	IGV_LINK	2.75663	2.84263	0	44.6029	OK	0	0	0	0	OK	OK	'-inf
Csa6G511110	-	-	Csa6G511110	'Unknown protein	-	Chr6:26349184-26349772	-	-	IGV_LINK	0.918877	0.119168	0	0.485983	OK	0	0	0	0	OK	NOTEST	'-inf
Csa6G513430	-	-	Csa6G513430	'Homeobox protein knotted-1, putative; contains IPR005539 (ELK), IPR005540 (KNOX1), IPR005541 (KNOX2), IPR009057 (Homeodomain-like)	-	Chr6:26530395-26533379	-	-	IGV_LINK	0.918877	0.0490937	0	0.200211	OK	0	0	0	0	OK	NOTEST	'-inf
Csa6G513600	-	-	Csa6G513600	'F-box-like	-	Chr6:26612566-26613829	-	-	IGV_LINK	1.83775	0.0905191	0	0.28754	OK	0	0	0	0	OK	NOTEST	'-inf
Csa6G513610	-	-	Csa6G513610	'F-box-like	-	Chr6:26616313-26617576	-	-	IGV_LINK	6.43214	0.316817	0	0.799417	OK	0	0	0	0	OK	NOTEST	'-inf
Csa6G514860	-	-	Csa6G514860	'Glucose-6-phosphate/phosphate translocator 2; contains IPR004696 (Tpt phosphate/phosphoenolpyruvate translocator), IPR004853 (Domain of unknown function DUF250)	-	Chr6:26728952-26731296	-	-	IGV_LINK	103.833	3.70006	0	7.91218	OK	0	0	0	0	OK	OK	'-inf
Csa6G516520	-	-	Csa6G516520	'Cysteine-rich receptor-like protein kinase; contains IPR002902 (Gnk2-homologous domain)	-	Chr6:26813718-26814261	-	-	IGV_LINK	0.918877	0.133725	0	0.545349	OK	0	0	0	0	OK	NOTEST	'-inf
Csa6G516540	-	-	Csa6G516540	'Cysteine-rich receptor-like protein kinase; contains IPR002902 (Gnk2-homologous domain)	-	Chr6:26816869-26817730	-	-	IGV_LINK	0.918877	0.0717683	0	0.292681	OK	0	0	0	0	OK	NOTEST	'-inf
Csa6G516600	-	-	Csa6G516600	'Cysteine-rich receptor-like protein kinase; contains IPR002902 (Gnk2-homologous domain), IPR011009 (Protein kinase-like domain), IPR013320 (Concanavalin A-like lectin/glucanase, subgroup)	-	Chr6:26838844-26841551	-	-	IGV_LINK	0.918877	0.0404635	0	0.165015	OK	0	0	0	0	OK	NOTEST	'-inf
Csa6G516910	-	-	Csa6G516910	'AM3; contains IPR018392 (Peptidoglycan-binding lysin domain)	-	Chr6:26965274-26966094	-	-	IGV_LINK	1.83775	0.630009	0	2.00127	OK	0	0	0	0	OK	OK	'-inf
Csa6G517260	-	-	Csa6G517260	'Unknown protein	-	Chr6:27158383-27159123	-	-	IGV_LINK	0.918877	0.370183	0	1.50965	OK	0	0	0	0	OK	NOTEST	'-inf
Csa6G518010	-	-	Csa6G518010	'Unknown protein	-	Chr6:27310106-27310543	-	-	IGV_LINK	0.918877	0.435844	0	1.77743	OK	0	0	0	0	OK	NOTEST	'-inf
Csa6G518170	-	-	Csa6G518170	'NAC domain-containing protein 21/22, putative; contains IPR003441 (No apical meristem (NAM) protein)	-	Chr6:27389853-27391634	-	-	IGV_LINK	0.918877	0.0571872	0	0.233217	OK	0	0	0	0	OK	NOTEST	'-inf
Csa6G518310	-	-	Csa6G518310	'GDSL esterase/lipase; contains IPR001087 (Lipase, GDSL)	-	Chr6:27476804-27480340	-	-	IGV_LINK	13.7832	0.673939	0	1.61174	OK	0	0	0	0	OK	OK	'-inf
Csa6G518900	-	-	Csa6G518900	'Unknown protein	-	Chr6:27526350-27526584	-	-	IGV_LINK	0.918877	0.736853	0	3.00498	OK	0	0	0	0	OK	OK	'-inf
Csa6G519700	-	-	Csa6G519700	'Unknown protein	-	Chr6:27673761-27674397	-	-	IGV_LINK	0.918877	0.10677	0	0.43542	OK	0	0	0	0	OK	NOTEST	'-inf
Csa6G521070	-	-	Csa6G521070	'Unknown protein	-	Chr6:27870185-27870968	-	-	IGV_LINK	0.918877	0.0809701	0	0.330207	OK	0	0	0	0	OK	NOTEST	'-inf
Csa6G521080	-	-	Csa6G521080	'Unknown protein	-	Chr6:27872247-27873660	-	-	IGV_LINK	4.59439	0.198886	0	0.522832	OK	0	0	0	0	OK	NOTEST	'-inf
Csa6G524650	-	-	Csa6G524650	'Unknown protein	-	Chr6:28258819-28259218	-	-	IGV_LINK	3.67551	1.51357	0	4.11802	OK	0	0	0	0	OK	OK	'-inf
Csa6G524680	-	-	Csa6G524680	'Unknown protein	-	Chr6:28293666-28294040	-	-	IGV_LINK	1.83775	0.596379	0	1.89444	OK	0	0	0	0	OK	OK	'-inf
Csa6G524700	-	-	Csa6G524700	'Unknown protein	-	Chr6:28304976-28310364	-	-	IGV_LINK	0.918877	1.88522	0	77.6577	OK	0	0	0	0	OK	OK	'-inf
Csa7G008450	-	-	Csa7G008450	'Unknown protein	-	Chr7:486893-488303	-	-	IGV_LINK	0.918877	0.166195	0	0.677767	OK	0	0	0	0	OK	NOTEST	'-inf
Csa7G008960	-	-	Csa7G008960	'Auxin-induced protein-like protein; contains IPR003676 (Auxin responsive SAUR protein)	-	Chr7:494827-495136	-	-	IGV_LINK	2.75663	1.08691	0	3.17329	OK	0	0	0	0	OK	OK	'-inf
Csa7G008990	-	-	Csa7G008990	'Auxin-induced protein-like protein; contains IPR003676 (Auxin responsive SAUR protein)	-	Chr7:500070-500697	-	-	IGV_LINK	1.83775	0.217788	0	0.691817	OK	0	0	0	0	OK	NOTEST	'-inf
Csa7G009000	-	-	Csa7G009000	'Auxin-induced protein-like protein; contains IPR003676 (Auxin responsive SAUR protein)	-	Chr7:501791-502560	-	-	IGV_LINK	2.75663	0.397935	0	1.16179	OK	0	0	0	0	OK	NOTEST	'-inf
Csa7G011840	-	-	Csa7G011840	'Synaptotagmin-7; contains IPR008973 (C2 calcium/lipid-binding domain, CaLB)	-	Chr7:718349-721238	-	-	IGV_LINK	5.51326	0.344322	0	0.888779	OK	0	0	0	0	OK	NOTEST	'-inf
Csa7G011850	-	-	Csa7G011850	'Plant synaptotagmin	-	Chr7:721673-724648	-	-	IGV_LINK	2.75663	0.208913	0	0.609932	OK	0	0	0	0	OK	NOTEST	'-inf
Csa7G018720	-	-	Csa7G018720	'O-methyltransferase, putative; contains IPR016461 (Caffeate O-methyltransferase (COMT) family)	-	Chr7:1071457-1073055	-	-	IGV_LINK	1.83775	0.0996776	0	0.316633	OK	0	0	0	0	OK	NOTEST	'-inf
Csa7G018760	-	-	Csa7G018760	'Unknown protein	-	Chr7:1088604-1089313	-	-	IGV_LINK	0.918877	1.21695	0	4.9629	OK	0	0	0	0	OK	OK	'-inf
Csa7G033320	-	-	Csa7G033320	'Unknown protein	-	Chr7:1850722-1851318	-	-	IGV_LINK	7.35102	1.16463	0	2.90016	OK	0	0	0	0	OK	OK	'-inf
Csa7G033340	-	-	Csa7G033340	'Fasciclin-like arabinogalactan family protein; contains IPR000782 (FAS1 domain)	-	Chr7:1853589-1858266	-	-	IGV_LINK	0.918877	0.117463	0	4.0284	OK	0	0	0	0	OK	NOTEST	'-inf
Csa7G039210	-	-	Csa7G039210	'Unknown protein	-	Chr7:2098929-2099235	-	-	IGV_LINK	0.918877	0.370183	0	1.50965	OK	0	0	0	0	OK	NOTEST	'-inf
Csa7G043060	-	-	Csa7G043060	'Disease resistance response protein; contains IPR004265 (Plant disease resistance response protein)	-	Chr7:2366811-2367433	-	-	IGV_LINK	1.83775	0.220222	0	0.69955	OK	0	0	0	0	OK	NOTEST	'-inf
Csa7G043580	-	-	Csa7G043580	'MYB transcription factor; contains IPR009057 (Homeodomain-like)	-	Chr7:2401527-2403473	-	-	IGV_LINK	1.83775	0.0678324	0	0.215474	OK	0	0	0	0	OK	NOTEST	'-inf
Csa7G044890	-	-	Csa7G044890	'Pentatricopeptide repeat-containing protein, putative; contains IPR002885 (Pentatricopeptide repeat), IPR011990 (Tetratricopeptide-like helical)	-	Chr7:2616771-2618416	-	-	IGV_LINK	2.75663	0.139759	0	0.408035	OK	0	0	0	0	OK	NOTEST	'-inf
Csa7G045480	-	-	Csa7G045480	'F3L24.15 protein	-	Chr7:2673682-2674097	-	-	IGV_LINK	1.83775	0.409631	0	1.30122	OK	0	0	0	0	OK	NOTEST	'-inf
Csa7G048100	-	-	Csa7G048100	'Metal ion binding protein; contains IPR006121 (Heavy metal-associated domain, HMA)	-	Chr7:3020044-3020726	-	-	IGV_LINK	0.918877	0.150929	0	0.61551	OK	0	0	0	0	OK	NOTEST	'-inf
Csa7G058550	-	-	Csa7G058550	'Clathrin assembly protein, putative; contains IPR008942 (ENTH/VHS), IPR011417 (AP180 N-terminal homology (ANTH) domain)	-	Chr7:3416399-3418907	-	-	IGV_LINK	22.9719	0.715817	0	1.69333	OK	0	0	0	0	OK	OK	'-inf
Csa7G060180	-	-	Csa7G060180	'Copper chaperone; contains IPR006121 (Heavy metal-associated domain, HMA)	-	Chr7:3532666-3533800	-	-	IGV_LINK	1.83775	0.174876	0	0.555505	OK	0	0	0	0	OK	NOTEST	'-inf
Csa7G061710	-	-	Csa7G061710	'Peroxidase; contains IPR010255 (Haem peroxidase)	-	Chr7:3580326-3582324	-	-	IGV_LINK	2.75663	0.195121	0	0.569665	OK	0	0	0	0	OK	NOTEST	'-inf
Csa7G062850	-	-	Csa7G062850	'Unknown protein	-	Chr7:3673378-3673640	-	-	IGV_LINK	1.83775	3.28533	0	10.4361	OK	0	0	0	0	OK	OK	'-inf
Csa7G063990	-	-	Csa7G063990	'UDP-glycosyltransferase 1; contains IPR002213 (UDP-glucuronosyl/UDP-glucosyltransferase)	-	Chr7:3770183-3770827	-	-	IGV_LINK	5.51326	0.629698	0	1.6254	OK	0	0	0	0	OK	OK	'-inf
Csa7G070820	-	-	Csa7G070820	'Unknown protein	-	Chr7:4440639-4442573	-	-	IGV_LINK	2.75663	0.31153	0	0.909529	OK	0	0	0	0	OK	NOTEST	'-inf
Csa7G071500	-	-	Csa7G071500	'Gb|AAF18723.1	-	Chr7:4606791-4607879	-	-	IGV_LINK	22.0531	4.37166	0	10.3303	OK	0	0	0	0	OK	OK	'-inf
Csa7G072790	-	-	Csa7G072790	'Putative NtPRp27-like protein; contains IPR007541 (Uncharacterised protein family, basic secretory protein)	-	Chr7:4771680-4772001	-	-	IGV_LINK	0.918877	0.333743	0	1.36105	OK	0	0	0	0	OK	NOTEST	'-inf
Csa7G073650	-	-	Csa7G073650	'Transcription factor bHLH95; contains IPR011598 (Myc-type, basic helix-loop-helix (bHLH) domain)	-	Chr7:4946925-4948630	-	-	IGV_LINK	1.83775	0.136952	0	0.435037	OK	0	0	0	0	OK	NOTEST	'-inf
Csa7G074970	-	-	Csa7G074970	'Methylesterase	-	Chr7:5175741-5177694	-	-	IGV_LINK	0.918877	0.0446847	0	0.18223	OK	0	0	0	0	OK	NOTEST	'-inf
Csa7G160530	-	-	Csa7G160530	'Pectinesterase; contains IPR011050 (Pectin lyase fold/virulence factor)	-	Chr7:6360003-6363700	-	-	IGV_LINK	3.67551	0.189027	0	0.514293	OK	0	0	0	0	OK	NOTEST	'-inf
Csa7G169580	-	-	Csa7G169580	'Unknown protein	-	Chr7:6441156-6442137	-	-	IGV_LINK	0.918877	0.164532	0	0.670982	OK	0	0	0	0	OK	NOTEST	'-inf
Csa7G169590	-	-	Csa7G169590	'Transcription factor RADIALIS; contains IPR009057 (Homeodomain-like)	-	Chr7:6444618-6445472	-	-	IGV_LINK	2.75663	1.98018	0	5.78123	OK	0	0	0	0	OK	OK	'-inf
Csa7G185170	-	-	Csa7G185170	'Unknown protein	-	Chr7:6698823-6700383	-	-	IGV_LINK	0.918877	0.076092	0	0.310313	OK	0	0	0	0	OK	NOTEST	'-inf
Csa7G186180	-	-	Csa7G186180	'GPI-anchored protein	-	Chr7:6728234-6730387	-	-	IGV_LINK	4.59439	0.734403	0	1.9306	OK	0	0	0	0	OK	OK	'-inf
Csa7G192210	-	-	Csa7G192210	'Unknown protein	-	Chr7:6956838-6961879	-	-	IGV_LINK	2.75663	0.488702	0	5.71177	OK	0	0	0	0	OK	NOTEST	'-inf
Csa7G201840	-	-	Csa7G201840	'Unknown protein	-	Chr7:7213517-7213825	-	-	IGV_LINK	0.918877	0.511942	0	2.08777	OK	0	0	0	0	OK	NOTEST	'-inf
Csa7G219220	-	-	Csa7G219220	'Unknown protein	-	Chr7:7812306-7813382	-	-	IGV_LINK	7.35102	1.40035	0	3.48714	OK	0	0	0	0	OK	OK	'-inf
Csa7G232590	-	-	Csa7G232590	'Meiotic recombination protein SPO11; contains IPR002815 (Spo11/DNA topoisomerase VI, subunit A)	-	Chr7:8228337-8228820	-	-	IGV_LINK	1.83775	0.585928	0	1.86124	OK	0	0	0	0	OK	OK	'-inf
Csa7G239060	-	-	Csa7G239060	'Putative defensin-like protein 3; contains IPR008176 (Gamma thionin)	-	Chr7:8793452-8793748	-	-	IGV_LINK	2.75663	2.3918	0	6.98298	OK	0	0	0	0	OK	OK	'-inf
Csa7G239590	-	-	Csa7G239590	'Unknown protein	-	Chr7:8816384-8816694	-	-	IGV_LINK	10.1077	9.53515	0	23.1405	OK	0	0	0	0	OK	OK	'-inf
Csa7G246640	-	-	Csa7G246640	'Unknown protein; contains IPR006560 (AWS)	-	Chr7:8911804-8912796	-	-	IGV_LINK	0.918877	0.125546	0	0.511994	OK	0	0	0	0	OK	NOTEST	'-inf
Csa7G253800	-	-	Csa7G253800	'Sugar transporter, putative; contains IPR005828 (General substrate transporter), IPR016196 (Major facilitator superfamily domain, general substrate transporter)	-	Chr7:9192520-9194291	-	-	IGV_LINK	0.918877	0.0354286	0	0.144483	OK	0	0	0	0	OK	NOTEST	'-inf
Csa7G262890	-	-	Csa7G262890	'Organ-specific protein S2; contains IPR024489 (Organ specific protein)	-	Chr7:9393363-9395153	-	-	IGV_LINK	0.918877	0.0430447	0	0.175542	OK	0	0	0	0	OK	NOTEST	'-inf
Csa7G267910	-	-	Csa7G267910	'Unknown protein	-	Chr7:9431039-9431419	-	-	IGV_LINK	0.918877	0.239481	0	0.976633	OK	0	0	0	0	OK	NOTEST	'-inf
Csa7G291110	-	-	Csa7G291110	'Regulator of nonsense transcripts-like protein; contains IPR027417 (P-loop containing nucleoside triphosphate hydrolase)	-	Chr7:10228796-10231858	-	-	IGV_LINK	0.918877	0.0277456	0	0.11315	OK	0	0	0	0	OK	NOTEST	'-inf
Csa7G298790	-	-	Csa7G298790	'Unknown protein	-	Chr7:10446246-10446734	-	-	IGV_LINK	0.918877	0.305444	0	1.24564	OK	0	0	0	0	OK	NOTEST	'-inf
Csa7G298830	-	-	Csa7G298830	'Nucleolar protein 58	-	Chr7:10468958-10469694	-	-	IGV_LINK	1.83775	0.241846	0	0.768242	OK	0	0	0	0	OK	NOTEST	'-inf
Csa7G304370	-	-	Csa7G304370	'Unknown protein	-	Chr7:10566005-10566719	-	-	IGV_LINK	0.918877	0.283028	0	1.15423	OK	0	0	0	0	OK	NOTEST	'-inf
Csa7G325150	-	-	Csa7G325150	'Vacuolar iron transporter homolog 2; contains IPR008217 (Domain of unknown function DUF125, transmembrane)	-	Chr7:11325535-11326189	-	-	IGV_LINK	3.67551	0.411041	0	1.11833	OK	0	0	0	0	OK	NOTEST	'-inf
Csa7G336440	-	-	Csa7G336440	'Unknown protein	-	Chr7:11913280-11914017	-	-	IGV_LINK	0.918877	0.167893	0	0.68469	OK	0	0	0	0	OK	NOTEST	'-inf
Csa7G336550	-	-	Csa7G336550	'Unknown protein	-	Chr7:12047042-12047351	-	-	IGV_LINK	0.918877	0.362304	0	1.47752	OK	0	0	0	0	OK	NOTEST	'-inf
Csa7G339650	-	-	Csa7G339650	'Putative uncharacterized protein OSJNBa0062E01.9; contains IPR025322 (Protein of unknown function DUF4228)	-	Chr7:12236178-12236961	-	-	IGV_LINK	0.918877	0.0809701	0	0.330207	OK	0	0	0	0	OK	NOTEST	'-inf
Csa7G343330	-	-	Csa7G343330	'Ureide permease, putative; contains IPR009834 (Ureide permease)	-	Chr7:12461676-12464935	-	-	IGV_LINK	1.83775	0.0955218	0	0.303432	OK	0	0	0	0	OK	NOTEST	'-inf
Csa7G372280	-	-	Csa7G372280	'SCARECROW; contains IPR005202 (Transcription factor GRAS)	-	Chr7:13244469-13245843	-	-	IGV_LINK	0.918877	0.0410708	0	0.167492	OK	0	0	0	0	OK	NOTEST	'-inf
Csa7G388370	-	-	Csa7G388370	'cDNA clone:J013105D21, full insert sequence	-	Chr7:14393504-14394994	-	-	IGV_LINK	3.67551	0.731309	0	1.98969	OK	0	0	0	0	OK	OK	'-inf
Csa7G389490	-	-	Csa7G389490	'Protein FANTASTIC FOUR 3; contains IPR021410 (Protein of unknown function DUF3049)	-	Chr7:14508850-14510066	-	-	IGV_LINK	0.918877	0.0551387	0	0.224863	OK	0	0	0	0	OK	NOTEST	'-inf
Csa7G394590	-	-	Csa7G394590	'Unknown protein	-	Chr7:15016821-15017189	-	-	IGV_LINK	1.83775	0.680944	0	2.16307	OK	0	0	0	0	OK	OK	'-inf
Csa7G396500	-	-	Csa7G396500	'Unknown protein	-	Chr7:15292166-15292546	-	-	IGV_LINK	0.918877	0.447031	0	1.82305	OK	0	0	0	0	OK	NOTEST	'-inf
Csa7G398740	-	-	Csa7G398740	'Unknown protein	-	Chr7:15424950-15426275	-	-	IGV_LINK	0.918877	0.0428202	0	0.174626	OK	0	0	0	0	OK	NOTEST	'-inf
Csa7G405960	-	-	Csa7G405960	'Unknown protein	-	Chr7:15583059-15583955	-	-	IGV_LINK	1.83775	0.156288	0	0.49646	OK	0	0	0	0	OK	NOTEST	'-inf
Csa7G407660	-	-	Csa7G407660	'BZIP transcription factor-like protein; contains IPR004827 (Basic-leucine zipper domain)	-	Chr7:15734542-15735481	-	-	IGV_LINK	0.918877	0.0928785	0	0.378771	OK	0	0	0	0	OK	NOTEST	'-inf
Csa7G414490	-	-	Csa7G414490	'Short-chain dehydrogenase/reductase family protein; contains IPR002347 (Glucose/ribitol dehydrogenase)	-	Chr7:15981171-15982660	-	-	IGV_LINK	48.7005	2.76161	0	6.53539	OK	0	0	0	0	OK	OK	'-inf
Csa7G419620	-	-	Csa7G419620	'Pto kinase interactor 1	-	Chr7:16052172-16053010	-	-	IGV_LINK	1.83775	1.9245	0	6.11331	OK	0	0	0	0	OK	OK	'-inf
Csa7G420710	-	-	Csa7G420710	'Unknown protein	-	Chr7:16130194-16130533	-	-	IGV_LINK	1.83775	1.47371	0	4.68133	OK	0	0	0	0	OK	OK	'-inf
Csa7G420800	-	-	Csa7G420800	'Lactoylglutathione lyase, putative; contains IPR025870 (Glyoxalase-like domain)	-	Chr7:16192108-16193073	-	-	IGV_LINK	1.83775	0.16194	0	0.514414	OK	0	0	0	0	OK	NOTEST	'-inf
Csa7G428180	-	-	Csa7G428180	'Unknown protein	-	Chr7:16467708-16468258	-	-	IGV_LINK	0.918877	0.131232	0	0.53518	OK	0	0	0	0	OK	NOTEST	'-inf
Csa7G428950	-	-	Csa7G428950	'C2 domain-containing protein; contains IPR008973 (C2 calcium/lipid-binding domain, CaLB), IPR013583 (Phosphoribosyltransferase C-terminal)	-	Chr7:16589815-16592177	-	-	IGV_LINK	2.75663	0.0675588	0	0.197241	OK	0	0	0	0	OK	NOTEST	'-inf
Csa7G430160	-	-	Csa7G430160	'Unknown protein	-	Chr7:16741741-16742196	-	-	IGV_LINK	0.918877	0.175667	0	0.716394	OK	0	0	0	0	OK	NOTEST	'-inf
Csa7G430180	-	-	Csa7G430180	'F3F20.2 protein; contains IPR010369 (Protein of unknown function DUF966)	-	Chr7:16748903-16750964	-	-	IGV_LINK	0.918877	0.0595373	0	0.242801	OK	0	0	0	0	OK	NOTEST	'-inf
Csa7G432130	-	-	Csa7G432130	'Ethylene-responsive transcription factor; contains IPR016177 (DNA-binding, integrase-type)	-	Chr7:17101078-17101630	-	-	IGV_LINK	0.918877	0.130536	0	0.532344	OK	0	0	0	0	OK	NOTEST	'-inf
Csa7G432380	-	-	Csa7G432380	'N-acetyltransferase, putative	-	Chr7:17207600-17207927	-	-	IGV_LINK	0.918877	0.321022	0	1.30917	OK	0	0	0	0	OK	NOTEST	'-inf
Csa7G432400	-	-	Csa7G432400	'Unknown protein	-	Chr7:17214820-17215290	-	-	IGV_LINK	4.59439	1.15826	0	3.04484	OK	0	0	0	0	OK	OK	'-inf
Csa7G432500	-	-	Csa7G432500	'Blue copper protein, putative; contains IPR008972 (Cupredoxin)	-	Chr7:17258162-17259544	-	-	IGV_LINK	1.83775	0.119508	0	0.379625	OK	0	0	0	0	OK	NOTEST	'-inf
Csa7G433230	-	-	Csa7G433230	'Zinc finger (Ran-binding) family protein; contains IPR001876 (Zinc finger, RanBP2-type)	-	Chr7:17362871-17364512	-	-	IGV_LINK	4.59439	0.425116	0	1.11754	OK	0	0	0	0	OK	NOTEST	'-inf
Csa7G433270	-	-	Csa7G433270	'Unknown protein	-	Chr7:17376151-17380233	-	-	IGV_LINK	1.83775	3.07939	0	67.6291	OK	0	0	0	0	OK	OK	'-inf
Csa7G446640	-	-	Csa7G446640	'Thionin-like protein 1	-	Chr7:17616752-17617199	-	-	IGV_LINK	2.75663	0.542453	0	1.58372	OK	0	0	0	0	OK	OK	'-inf
Csa7G447070	-	-	Csa7G447070	'Unknown protein	-	Chr7:17857756-17861373	-	-	IGV_LINK	3.67551	1.74338	0	43.4838	OK	0	0	0	0	OK	OK	'-inf
Csa7G448740	-	-	Csa7G448740	'Unknown protein	-	Chr7:18360138-18360432	-	-	IGV_LINK	0.918877	0.405217	0	1.65253	OK	0	0	0	0	OK	NOTEST	'-inf
Csa7G449430	-	-	Csa7G449430	'Putative receptor-like protein kinase; contains IPR011009 (Protein kinase-like domain)	-	Chr7:18513645-18515467	-	-	IGV_LINK	1.83775	0.0866955	0	0.275394	OK	0	0	0	0	OK	NOTEST	'-inf
Csa7G452930	-	-	Csa7G452930	'Putative uncharacterized protein OSJNBa0014K08.16; contains IPR012876 (Protein of unknown function DUF1677, plant)	-	Chr7:19117341-19118152	-	-	IGV_LINK	10.1077	0.851481	0	2.06642	OK	0	0	0	0	OK	OK	'-inf
CsaUNG000020	-	-	CsaUNG000020	'Unknown protein	-	Scaffold000168_1:11155-11930	-	-	IGV_LINK	2.75663	1.53583	0	4.48393	OK	0	0	0	0	OK	OK	'-inf
CsaUNG003180	-	-	CsaUNG003180	'Unknown protein	-	Scaffold000217:2208-4445	-	-	IGV_LINK	0.918877	0.0428948	0	0.174931	OK	0	0	0	0	OK	NOTEST	'-inf
CsaUNG003200	-	-	CsaUNG003200	'Unknown protein	-	Scaffold000412:304-1666	-	-	IGV_LINK	0.918877	1.21695	0	13.3552	OK	0	0	0	0	OK	OK	'-inf
CsaUNG026670	-	-	CsaUNG026670	'Unknown protein	-	Scaffold000256:57-1241	-	-	IGV_LINK	2.75663	0.195378	0	0.570418	OK	0	0	0	0	OK	NOTEST	'-inf
CsaUNG026680	-	-	CsaUNG026680	'Reductase 2; contains IPR001395 (Aldo/keto reductase), IPR023210 (NADP-dependent oxidoreductase domain)	-	Scaffold000337:835-2750	-	-	IGV_LINK	0.918877	0.0579952	0	0.236512	OK	0	0	0	0	OK	NOTEST	'-inf
CsaUNG029240	-	-	CsaUNG029240	'Unknown protein	-	Scaffold000304:88-658	-	-	IGV_LINK	0.918877	0.327264	0	1.33463	OK	0	0	0	0	OK	NOTEST	'-inf
CsaUNG030410	-	-	CsaUNG030410	'Pectinesterase; contains IPR006501 (Pectinesterase inhibitor), IPR011050 (Pectin lyase fold/virulence factor)	-	Scaffold000130_1:6908-9036	-	-	IGV_LINK	0.918877	0.0346803	0	0.141431	OK	0	0	0	0	OK	NOTEST	'-inf
CsaUNG030430	-	-	CsaUNG030430	'RRNA intron-encoded homing endonuclease	-	Scaffold000130_1:11250-11510	-	-	IGV_LINK	2.75663	4.61908	0	13.4857	OK	0	0	0	0	OK	OK	'-inf
CsaUNG031650	-	-	CsaUNG031650	'Unknown protein	-	Scaffold000143_3:50718-50937	-	-	IGV_LINK	0.918877	0.905649	0	3.69336	OK	0	0	0	0	OK	OK	'-inf
Csa6G501990	-	-	Csa6G501990	'Homeobox-leucine zipper protein; contains IPR009057 (Homeodomain-like)	-	Chr6:25231425-25233079	-	-	IGV_LINK	11.0265	0.703395	0	1.69164	OK	6002.98	381.638	0	817.86	OK	OK	9.08365
Csa3G180440	-	-	Csa3G180440	'Terminal flower 1b; contains IPR008914 (Phosphatidylethanolamine-binding protein PEBP)	-	Chr3:12484264-12485098	-	-	IGV_LINK	0.918877	0.108654	0	0.443104	OK	257.923	30.3072	0	64.649	OK	OK	8.12378
Csa1G002810	-	-	Csa1G002810	'Peptide methionine sulfoxide reductase MsrA; contains IPR002569 (Peptide methionine sulphoxide reductase MsrA)	-	Chr1:501846-502845	-	-	IGV_LINK	79.0235	5.82416	0	12.659	OK	16132.7	1184.35	0	2759.32	OK	OK	7.66783
Csa2G352420	-	-	Csa2G352420	'Zinc finger CCCH domain-containing protein; contains IPR000571 (Zinc finger, CCCH-type)	-	Chr2:16296485-16297695	-	-	IGV_LINK	77.1857	3.99642	0	8.69869	OK	13499.1	697.011	0	1596.52	OK	OK	7.44633
Csa1G050220	-	-	Csa1G050220	'Anthranilate N-benzoyltransferase; contains IPR003480 (Transferase), IPR023213 (Chloramphenicol acetyltransferase-like domain)	-	Chr1:5790607-5792135	-	-	IGV_LINK	1.83775	0.119508	0	0.379625	OK	316.691	20.523	0	44.1024	OK	OK	7.42399
Csa1G573650	-	-	Csa1G573650	'BZIP transcription factor family protein 6; contains IPR004827 (Basic-leucine zipper domain), IPR020983 (Basic leucine-zipper, C-terminal)	-	Chr1:21444525-21448723	-	-	IGV_LINK	22.0531	0.996499	0	2.35474	OK	3253.97	146.682	0	303.424	OK	OK	7.2016
Csa5G606310	-	-	Csa5G606310	'NAC domain-containing protein, putative; contains IPR003441 (No apical meristem (NAM) protein)	-	Chr5:22787264-22788704	-	-	IGV_LINK	5.51326	0.27716	0	0.715416	OK	807.507	40.4859	1.5373	79.4345	OK	OK	7.19056
Csa1G575060	-	-	Csa1G575060	'Emb|CAB83157.1	-	Chr1:21784631-21785508	-	-	IGV_LINK	3.67551	0.336032	0	0.914253	OK	534.348	48.6154	1.35718	95.8736	OK	OK	7.17667
Csa1G278500	-	-	Csa1G278500	'Unknown protein	-	Chr1:13238619-13239488	-	-	IGV_LINK	42.2684	3.2633	0	7.74182	OK	5035.49	387.167	0	818.705	OK	OK	6.89048
Csa3G824990	-	-	Csa3G824990	'NAC domain protein; contains IPR003441 (No apical meristem (NAM) protein)	-	Chr3:32632688-32634485	-	-	IGV_LINK	31.2418	1.81577	0	4.3141	OK	3478.16	201.525	0	417.54	OK	OK	6.79423
Csa3G874370	-	-	Csa3G874370	'Unknown protein	-	Chr3:36601433-36601664	-	-	IGV_LINK	0.918877	0.766021	0	3.12394	OK	93.5925	76.2472	0	164.066	OK	OK	6.63716
Csa2G000790	-	-	Csa2G000790	'Emb|CAB83157.1	-	Chr2:448935-449742	-	-	IGV_LINK	7.35102	0.764655	0	1.90414	OK	651.882	67.4347	2.35172	132.518	OK	OK	6.46254
Csa6G525240	-	-	Csa6G525240	'LOB domain family protein; contains IPR004883 (Lateral organ boundaries, LOB)	-	Chr6:28324800-28325451	-	-	IGV_LINK	1.83775	0.206815	0	0.656961	OK	158.89	17.7742	0	37.011	OK	OK	6.4253
Csa3G101810	-	-	Csa3G101810	'NAC domain-containing protein, putative; contains IPR003441 (No apical meristem (NAM) protein)	-	Chr3:5109675-5111172	-	-	IGV_LINK	36.7551	1.74311	0	4.16857	OK	3013.46	142.553	0	297.539	OK	OK	6.35369
Csa6G507370	-	-	Csa6G507370	'Thiosulfate sulfurtransferase GlpE; contains IPR001763 (Rhodanese-like domain)	-	Chr6:26029305-26031016	-	-	IGV_LINK	67.9969	4.04854	0	8.87637	OK	5118.2	301.775	0	639.692	OK	OK	6.21992
Csa2G058630	-	-	Csa2G058630	'Unknown protein; contains IPR012881 (Protein of unknown function DUF1685)	-	Chr2:4327805-4328432	-	-	IGV_LINK	3.67551	0.435575	0	1.18508	OK	261.188	30.7582	0	65.879	OK	OK	6.14191
Csa6G518000	-	-	Csa6G518000	'Auxin-repressed protein; contains IPR008406 (Dormancyauxin associated)	-	Chr6:27305554-27307038	-	-	IGV_LINK	4433.58	251.258	0	526.759	OK	311088	17636	16914.5	18357.6	OK	OK	6.13321
Csa3G435530	-	-	Csa3G435530	'Cold induced protein-like	-	Chr3:20501595-20502739	-	-	IGV_LINK	52.376	3.24086	0	7.7131	OK	3664.25	225.986	0	467.954	OK	OK	6.12371
Csa4G663690	-	-	Csa4G663690	'12-oxophytodienoate reductase-like protein; contains IPR013785 (Aldolase-type TIM barrel)	-	Chr4:23042702-23042966	-	-	IGV_LINK	3.67551	2.10815	0	5.73569	OK	219.833	123.522	0	261.136	OK	OK	5.87265
Csa3G874380	-	-	Csa3G874380	'Nucleoredoxin, putative; contains IPR012336 (Thioredoxin-like fold)	-	Chr3:36601857-36606353	-	-	IGV_LINK	50.5383	2.55983	0	6.07627	OK	2914.43	147.222	0	308.688	OK	OK	5.8458
Csa2G352410	-	-	Csa2G352410	'Putative MYB transcription factor; contains IPR009057 (Homeodomain-like)	-	Chr2:16292163-16293782	-	-	IGV_LINK	59.727	4.33054	0	10.3126	OK	3444.42	248.777	0	514.833	OK	OK	5.84416
Csa1G050230	-	-	Csa1G050230	'Unknown protein	-	Chr1:5793360-5793929	-	-	IGV_LINK	71.6724	9.74294	0	23.5228	OK	3754.58	506.711	0	1050.22	OK	OK	5.70066
Csa7G195260	-	-	Csa7G195260	'Fructose-bisphosphate aldolase; contains IPR000741 (Fructose-bisphosphate aldolase, class-I), IPR013785 (Aldolase-type TIM barrel)	-	Chr7:7021516-7023145	-	-	IGV_LINK	33.0796	1.47978	0	3.50056	OK	1709.69	76.2993	0.632954	151.966	OK	OK	5.68821
Csa2G264570	-	-	Csa2G264570	'Chaperone protein dnaj 11; contains IPR001623 (DnaJ domain)	-	Chr2:12787490-12788095	-	-	IGV_LINK	47.7816	5.95195	0	14.1513	OK	2466.05	305.157	0	645.172	OK	OK	5.68005
Csa3G893400	-	-	Csa3G893400	'Hydroxyproline-rich glycoprotein	-	Chr3:38318793-38319241	-	-	IGV_LINK	0.918877	0.313046	0	1.27665	OK	46.7962	15.6902	0	37.2332	OK	OK	5.64734
Csa1G569400	-	-	Csa1G569400	'Dormancy/auxin associated protein; contains IPR008406 (Dormancyauxin associated)	-	Chr1:20956383-20958251	-	-	IGV_LINK	107.509	26.0091	0	55.4883	OK	5363.07	1281.51	0	2722.57	OK	OK	5.62268
Csa5G638340	-	-	Csa5G638340	'Putative transcriptional regulator; contains IPR003774 (Protein of unknown function UPF0301)	-	Chr5:26537810-26539115	-	-	IGV_LINK	22.0531	1.14737	0	2.71126	OK	1065.43	55.2786	1.90783	108.649	OK	OK	5.59031
Csa2G237150	-	-	Csa2G237150	'COSII_At2g15890-like protein	-	Chr2:11562955-11564254	-	-	IGV_LINK	161.722	10.7116	0	22.2805	OK	7803	515.008	0	1213.31	OK	OK	5.58735
Csa7G425930	-	-	Csa7G425930	'Putative CC-NBS-LRR resistance protein	-	Chr7:16263127-16264206	-	-	IGV_LINK	0.918877	0.117463	0	0.47903	OK	42.4431	5.38887	0	12.7015	OK	OK	5.51971
Csa6G010000	-	-	Csa6G010000	'N-hydroxycinnamoyl/benzoyltransferase 4; contains IPR003480 (Transferase), IPR023213 (Chloramphenicol acetyltransferase-like domain)	-	Chr6:1107781-1109486	-	-	IGV_LINK	3.67551	0.12875	0	0.350294	OK	154.536	5.40319	0	11.27	OK	OK	5.39116
Csa7G031710	-	-	Csa7G031710	'Unknown protein	-	Chr7:1785193-1785683	-	-	IGV_LINK	0.918877	0.156191	0	0.636967	OK	38.09	6.41662	0	15.1017	OK	OK	5.36043
Csa4G314500	-	-	Csa4G314500	'Seed maturation protein PM41	-	Chr4:13131205-13131617	-	-	IGV_LINK	0.918877	0.207393	0	0.845776	OK	38.09	8.49733	0	19.9987	OK	OK	5.35657
Csa6G404220	-	-	Csa6G404220	'Unknown protein	-	Chr6:18211836-18212342	-	-	IGV_LINK	0.918877	0.229508	0	0.935964	OK	38.09	9.39359	0	22.1081	OK	OK	5.35506
Csa3G859620	-	-	Csa3G859620	'Cysteine/histidine-rich C1 domain-containing protein; contains IPR001229 (Mannose-binding lectin), IPR002219 (Protein kinase C-like, phorbol ester/diacylglycerol binding), IPR004146 (DC1), IPR011424 (C1-like), IPR013083 (Zinc finger, RING/FYVE/PHD-type)	-	Chr3:35910779-35913731	-	-	IGV_LINK	6.43214	0.150089	0	0.378717	OK	263.365	6.13778	0	13.1067	OK	OK	5.35382
Csa3G792070	-	-	Csa3G792070	'Kelch-like protein 18; contains IPR001810 (F-box domain, cyclin-like), IPR015916 (Galactose oxidase, beta-propeller)	-	Chr3:30678273-30679463	-	-	IGV_LINK	93.7255	4.94838	0	10.6465	OK	3778.52	198.932	0	412.479	OK	OK	5.32918
Csa7G048060	-	-	Csa7G048060	'Plant-specific domain TIGR01615 family protein; contains IPR006502 (Protein of unknown function DUF506, plant)	-	Chr7:2998187-2999450	-	-	IGV_LINK	44.1061	2.68269	0	6.36217	OK	1744.52	105.765	0.715926	210.814	OK	OK	5.30103
Csa3G854250	-	-	Csa3G854250	'Calmodulin, putative; contains IPR011992 (EF-hand-like domain)	-	Chr3:35606513-35607161	-	-	IGV_LINK	3.67551	0.416251	0	1.13251	OK	138.212	15.5585	0	32.6765	OK	OK	5.2241
Csa6G361410	-	-	Csa6G361410	'MTD1	-	Chr6:16278569-16279867	-	-	IGV_LINK	47.7816	2.66718	0	6.34144	OK	1790.23	99.6341	0.475282	198.793	OK	OK	5.22325
Csa3G119240	-	-	Csa3G119240	'Homeobox-leucine zipper protein; contains IPR003106 (Leucine zipper, homeobox-associated), IPR009057 (Homeodomain-like)	-	Chr3:6603718-6604915	-	-	IGV_LINK	83.6178	4.76684	0	10.3267	OK	3064.61	174.176	0	361.623	OK	OK	5.19137
Csa6G502040	-	-	Csa6G502040	'Vicilin; contains IPR014710 (RmlC-like jelly roll fold)	-	Chr6:25250903-25253534	-	-	IGV_LINK	0.918877	0.0241302	0	0.0984063	OK	32.6485	0.856169	0	2.03366	OK	OK	5.14898
Csa3G852470	-	-	Csa3G852470	'NAC domain-containing protein, putative; contains IPR003441 (No apical meristem (NAM) protein)	-	Chr3:35369159-35370708	-	-	IGV_LINK	22.0531	1.03037	0	2.43478	OK	775.947	36.1639	1.36548	70.9624	OK	OK	5.13331
Csa2G139860	-	-	Csa2G139860	'Cytochrome P450; contains IPR001128 (Cytochrome P450)	-	Chr2:8673275-8677046	-	-	IGV_LINK	3.67551	0.188846	0	0.5138	OK	125.153	6.41272	0	13.5569	OK	OK	5.08565
Csa2G123610	-	-	Csa2G123610	'Unknown protein	-	Chr2:8321355-8322003	-	-	IGV_LINK	24.8097	2.8097	0	6.70636	OK	840.156	94.576	3.59522	185.557	OK	OK	5.07299
Csa6G104650	-	-	Csa6G104650	'WAT1-related protein; contains IPR000620 (Drug/metabolite transporter)	-	Chr6:6901104-6903102	-	-	IGV_LINK	63.4025	2.71395	0	5.9721	OK	2124.33	90.4092	0	190.064	OK	OK	5.058
Csa3G859670	-	-	Csa3G859670	'ST225	-	Chr3:35947739-35948900	-	-	IGV_LINK	43.1872	3.50062	0	8.33285	OK	1426.74	115.149	2.38763	227.91	OK	OK	5.03975
Csa1G071830	-	-	Csa1G071830	'Terminal flower 1; contains IPR008914 (Phosphatidylethanolamine-binding protein PEBP)	-	Chr1:7211517-7213546	-	-	IGV_LINK	175.506	9.7764	0	20.4172	OK	5651.46	313.877	0	669.494	OK	OK	5.00475
Csa6G523390	-	-	Csa6G523390	'Gibberellin 2-oxidase; contains IPR005123 (Oxoglutarate/iron-dependent dioxygenase), IPR026992 (Non-haem dioxygenase N-terminal domain), IPR027443 (Isopenicillin N synthase-like)	-	Chr6:28066332-28067649	-	-	IGV_LINK	0.918877	0.046719	0	0.190526	OK	29.3837	1.48993	0	3.56016	OK	OK	4.99509
Csa3G646010	-	-	Csa3G646010	'Auxin-repressed protein-like protein; contains IPR008406 (Dormancyauxin associated)	-	Chr3:25413558-25415713	-	-	IGV_LINK	27.5663	2.60006	0	6.15967	OK	859.745	80.6852	3.06263	158.308	OK	OK	4.95569
Csa4G075200	-	-	Csa4G075200	'Gibberellin 2-oxidase; contains IPR002283 (Isopenicillin N synthase), IPR026992 (Non-haem dioxygenase N-terminal domain), IPR027443 (Isopenicillin N synthase-like)	-	Chr4:5347657-5349639	-	-	IGV_LINK	11.0265	0.574425	0	1.5375	OK	355.869	17.6353	0	35.7235	OK	OK	4.9402
Csa6G141350	-	-	Csa6G141350	'Arabidopsis thaliana genomic DNA, chromosome 5, P1 clone:MOK16; contains IPR007608 (Senescence regulator)	-	Chr6:10005929-10006562	-	-	IGV_LINK	15.6209	1.82696	0	4.37219	OK	465.786	54.1386	1.13638	107.141	OK	OK	4.88914
Csa3G135120	-	-	Csa3G135120	'Ethylene-responsive transcription factor 1B, putative; contains IPR016177 (DNA-binding, integrase-type)	-	Chr3:9197023-9197772	-	-	IGV_LINK	8.2699	0.77187	0	1.90734	OK	243.776	22.64	0	48.2859	OK	OK	4.87437
Csa7G046670	-	-	Csa7G046670	'Putative wound-induced protein; contains IPR022251 (Protein of unknown function wound-induced)	-	Chr7:2771889-2772236	-	-	IGV_LINK	6.43214	1.99247	0	5.02755	OK	188.273	57.4536	0	120.851	OK	OK	4.84977
Csa4G608160	-	-	Csa4G608160	'4-hydroxyphenylpyruvate dioxygenase; contains IPR005956 (4-hydroxyphenylpyruvate dioxygenase)	-	Chr4:19411288-19413820	-	-	IGV_LINK	1573.12	52.3026	0.58705	104.018	OK	43703.3	1450.46	0	4095.83	OK	OK	4.79349
Csa7G406990	-	-	Csa7G406990	'Zinc finger protein, putative; contains IPR007087 (Zinc finger, C2H2)	-	Chr7:15603662-15604244	-	-	IGV_LINK	66.1592	8.70647	0	21.0734	OK	1809.82	236.509	0.926112	472.092	OK	OK	4.76366
Csa4G618430	-	-	Csa4G618430	'Aminotransferase; contains IPR005814 (Aminotransferase class-III), IPR015424 (Pyridoxal phosphate-dependent transferase)	-	Chr4:19724305-19730735	-	-	IGV_LINK	67.9969	2.15006	0	5.18496	OK	1816.35	57.3361	0.207459	114.465	OK	OK	4.73699
Csa1G042340	-	-	Csa1G042340	'Transcription factor; contains IPR011598 (Myc-type, basic helix-loop-helix (bHLH) domain)	-	Chr1:4258153-4259785	-	-	IGV_LINK	7.35102	0.465606	0	1.15945	OK	194.803	12.297	0	25.7661	OK	OK	4.72306
Csa2G009440	-	-	Csa2G009440	'Serine-rich protein	-	Chr2:1671113-1672637	-	-	IGV_LINK	1721.98	83.2106	0	170.649	OK	51954.7	2173.91	0	5935.31	OK	OK	4.70738
Csa5G224130	-	-	Csa5G224130	'Cytochrome P450; contains IPR001128 (Cytochrome P450)	-	Chr5:10323573-10328030	-	-	IGV_LINK	12.8643	0.492459	0	1.17683	OK	335.192	12.8053	0	25.6368	OK	OK	4.7006
Csa6G127480	-	-	Csa6G127480	'Cyclin-dependent protein kinase-like; contains IPR011009 (Protein kinase-like domain)	-	Chr6:8919450-8922089	-	-	IGV_LINK	43.1872	1.25867	0	2.99613	OK	1122.02	32.65	1.07258	64.2274	OK	OK	4.69711
Csa6G423990	-	-	Csa6G423990	'Catalytic/ hydrolase; contains IPR010237 (Pyrimidine 5-nucleotidase), IPR023214 (HAD-like domain)	-	Chr6:19732131-19734380	-	-	IGV_LINK	70.7536	4.16183	0	9.10396	OK	1829.41	106.812	0.0466322	213.578	OK	OK	4.68172
Csa1G050540	-	-	Csa1G050540	'Molybdenum cofactor sulfurase; contains IPR015421 (Pyridoxal phosphate-dependent transferase, major region, subdomain 1)	-	Chr1:5974810-5976674	-	-	IGV_LINK	126.805	4.6106	0	9.7408	OK	3257.24	118.203	0	244.486	OK	OK	4.68017
Csa6G052700	-	-	Csa6G052700	'Prostaglandin E synthase 3; contains IPR008978 (HSP20-like chaperone)	-	Chr6:4051539-4054543	-	-	IGV_LINK	5.51326	0.54899	0	1.41708	OK	140.389	13.9055	0	29.1759	OK	OK	4.66273
Csa1G008470	-	-	Csa1G008470	'Nodulin-related protein; contains IPR010658 (Nodulin-like), IPR011701 (Major facilitator superfamily), IPR016196 (Major facilitator superfamily domain, general substrate transporter)	-	Chr1:1293443-1296125	-	-	IGV_LINK	11.0265	0.342596	0	0.823934	OK	277.513	8.6081	0	18.4028	OK	OK	4.65111
Csa5G608380	-	-	Csa5G608380	'AP2 domain-containing transcription factor; contains IPR015300 (DNA-binding pseudobarrel domain), IPR016177 (DNA-binding, integrase-type)	-	Chr5:23421928-23423050	-	-	IGV_LINK	99.2388	5.61554	0	12.0395	OK	2495.44	140.782	0	296.835	OK	OK	4.64789
Csa3G710230	-	-	Csa3G710230	'Transcription regulatory protein SNF5	-	Chr3:26832203-26835241	-	-	IGV_LINK	197.559	5.50465	0	11.4051	OK	5002.84	137.881	0	291.598	OK	OK	4.64663
Csa6G091830	-	-	Csa6G091830	'Ethylene-responsive transcription factor; contains IPR016177 (DNA-binding, integrase-type)	-	Chr6:6164362-6164938	-	-	IGV_LINK	0.918877	0.122731	0	0.500513	OK	22.854	3.03092	0	7.1657	OK	OK	4.62618
Csa6G516870	-	-	Csa6G516870	'Unknown protein; contains IPR022251 (Protein of unknown function wound-induced)	-	Chr6:26954645-26955258	-	-	IGV_LINK	1.83775	0.556602	0	1.76809	OK	45.7079	13.641	0	32.4127	OK	OK	4.61516
Csa1G612850	-	-	Csa1G612850	'Beta-glucosidase; contains IPR001360 (Glycoside hydrolase, family 1), IPR017853 (Glycoside hydrolase, superfamily)	-	Chr1:23927182-23927785	-	-	IGV_LINK	1.83775	0.329063	0	1.04529	OK	44.6197	7.9144	0	18.8824	OK	OK	4.58804
Csa1G470420	-	-	Csa1G470420	'CBL-interacting protein kinase 16; contains IPR020636 (Calcium/calmodulin-dependent/calcium-dependent protein kinase)	-	Chr1:16997368-16999448	-	-	IGV_LINK	16.5398	0.600975	0	1.43551	OK	397.224	14.4052	0.140124	28.6703	OK	OK	4.58314
Csa7G428890	-	-	Csa7G428890	'Transcription factor bHLH122; contains IPR011598 (Myc-type, basic helix-loop-helix (bHLH) domain)	-	Chr7:16559667-16561821	-	-	IGV_LINK	67.9969	3.35846	0	8.09907	OK	1593.25	78.4859	1.05274	155.919	OK	OK	4.54656
Csa6G087910	-	-	Csa6G087910	'Enzyme of the cupin family protein; contains IPR014710 (RmlC-like jelly roll fold)	-	Chr6:5906344-5906857	-	-	IGV_LINK	0.918877	0.354737	0	1.44666	OK	21.7657	8.2594	0	19.4642	OK	OK	4.54122
Csa5G614670	-	-	Csa5G614670	'Germin-like protein 18; contains IPR001929 (Germin)	-	Chr5:24218203-24218890	-	-	IGV_LINK	7.35102	0.769132	0	1.91529	OK	167.596	17.4381	0	36.2497	OK	OK	4.50287
Csa3G592690	-	-	Csa3G592690	'UDP-glycosyltransferase 1; contains IPR002213 (UDP-glucuronosyl/UDP-glucosyltransferase)	-	Chr3:22749151-22751522	-	-	IGV_LINK	0.918877	0.0313477	0	0.12784	OK	20.6774	0.704132	0	1.66072	OK	OK	4.48941
Csa4G000830	-	-	Csa4G000830	'Unknown protein	-	Chr4:188225-188688	-	-	IGV_LINK	1.83775	0.341601	0	1.08512	OK	41.3548	7.61221	0	17.9654	OK	OK	4.47793
Csa2G237740	-	-	Csa2G237740	'Unknown protein	-	Chr2:11629828-11630691	-	-	IGV_LINK	578.893	45.0827	1.40518	88.7601	OK	12826.5	994.762	0	2268.65	OK	OK	4.46371
Csa1G482740	-	-	Csa1G482740	'Myb-like transcription factor; contains IPR009057 (Homeodomain-like)	-	Chr1:17444995-17446174	-	-	IGV_LINK	43.1872	3.16124	0	7.525	OK	953.337	69.5113	2.56989	136.453	OK	OK	4.45869
Csa3G462680	-	-	Csa3G462680	'Disease resistance gene; contains IPR008480 (Protein of unknown function DUF761, plant)	-	Chr3:20809011-20809817	-	-	IGV_LINK	45.025	3.823	0	9.15065	OK	991.427	83.8007	3.03977	164.562	OK	OK	4.45419
Csa2G004690	-	-	Csa2G004690	'Heat stress transcription factor A-1d; contains IPR011991 (Winged helix-turn-helix DNA-binding domain)	-	Chr2:760337-761434	-	-	IGV_LINK	77.1857	5.13775	0	11.1829	OK	1692.28	112.246	1.0169	223.474	OK	OK	4.44938
Csa5G606730	-	-	Csa5G606730	'Ninja-family protein 8; contains IPR012463 (Protein of unknown function DUF1675)	-	Chr5:23002106-23005128	-	-	IGV_LINK	44.1061	1.83521	0	4.35231	OK	944.631	39.2181	1.45538	76.9808	OK	OK	4.4175
Csa7G074950	-	-	Csa7G074950	'1-aminocyclopropane-1-carboxylate oxidase homolog 11; contains IPR002283 (Isopenicillin N synthase), IPR026992 (Non-haem dioxygenase N-terminal domain), IPR027443 (Isopenicillin N synthase-like)	-	Chr7:5169549-5171458	-	-	IGV_LINK	28.4852	1.32858	0	3.14689	OK	598.556	27.848	0.775569	54.9205	OK	OK	4.38962
Csa4G432970	-	-	Csa4G432970	'Unknown protein	-	Chr4:16352885-16353344	-	-	IGV_LINK	5.51326	1.0392	0	2.68242	OK	116.446	21.7327	0	46.1352	OK	OK	4.38632
Csa2G295430	-	-	Csa2G295430	'PQ loop repeat family protein; contains IPR006603 (Cystinosin/ERS1p repeat)	-	Chr2:13946455-13951941	-	-	IGV_LINK	25.7286	1.14711	0	2.72669	OK	519.112	23.0897	0.614161	45.5653	OK	OK	4.33117
Csa2G010390	-	-	Csa2G010390	'Wound-induced protein WIN1; contains IPR014733 (Barwin-like endoglucanase)	-	Chr2:1969433-1970176	-	-	IGV_LINK	0.918877	0.110854	0	0.452079	OK	18.5008	2.21768	0	5.28961	OK	OK	4.32232
Csa4G242890	-	-	Csa4G242890	'Unknown protein	-	Chr4:10144690-10145207	-	-	IGV_LINK	0.918877	0.143879	0	0.586756	OK	18.5008	2.87293	0	6.8525	OK	OK	4.3196
Csa6G151790	-	-	Csa6G151790	'Fatty acyl-CoA reductase; contains IPR016040 (NAD(P)-binding domain), IPR026055 (Fatty acyl-CoA reductase)	-	Chr6:10741033-10744913	-	-	IGV_LINK	3.67551	0.161324	0	0.438918	OK	71.8268	3.14522	0	7.60241	OK	OK	4.28513
Csa3G604110	-	-	Csa3G604110	'Protein phosphatase 2c, putative; contains IPR001932 (Protein phosphatase 2C (PP2C)-like), IPR015655 (Protein phosphatase 2C)	-	Chr3:23433694-23436191	-	-	IGV_LINK	21.1342	0.898908	0	2.13265	OK	412.46	17.5036	0.236338	34.7708	OK	OK	4.28333
Csa5G157310	-	-	Csa5G157310	'Cytochrome P450; contains IPR001128 (Cytochrome P450)	-	Chr5:5551710-5552685	-	-	IGV_LINK	3.67551	0.267217	0	0.727026	OK	71.8268	5.20178	0	12.5734	OK	OK	4.28292
Csa5G576710	-	-	Csa5G576710	'Unknown protein	-	Chr5:20171268-20171613	-	-	IGV_LINK	5.51326	1.72748	0	4.45903	OK	107.74	33.2523	0	70.9311	OK	OK	4.26672
Csa4G124910	-	-	Csa4G124910	'Hd1; contains IPR000315 (Zinc finger, B-box), IPR010402 (CCT domain)	-	Chr4:7612844-7615887	-	-	IGV_LINK	308.743	15.7125	0	33.7755	OK	5821.23	295.451	0	631.636	OK	OK	4.23293
Csa3G900990	-	-	Csa3G900990	'Unknown protein	-	Chr3:38763334-38763586	-	-	IGV_LINK	21.1342	13.7171	0	32.5437	OK	391.782	248.891	2.48147	495.3	OK	OK	4.18147
Csa2G000200	-	-	Csa2G000200	'Unknown protein	-	Chr2:130109-132437	-	-	IGV_LINK	4.59439	4.73772	0	12.4545	OK	82.7096	83.246	0	180.454	OK	OK	4.13512
Csa3G182150	-	-	Csa3G182150	'PAR-1a protein; contains IPR009489 (PAR1)	-	Chr3:12609161-12610318	-	-	IGV_LINK	4.59439	0.37297	0	0.980462	OK	80.533	6.50944	0	14.1331	OK	OK	4.1254
Csa6G046240	-	-	Csa6G046240	'MYB transcription factor; contains IPR009057 (Homeodomain-like)	-	Chr6:3698009-3700011	-	-	IGV_LINK	37.674	2.37222	0	5.61711	OK	648.618	40.7047	1.41417	79.9952	OK	OK	4.10089
Csa1G703060	-	-	Csa1G703060	'Phloem protein 2; contains IPR025886 (Phloem protein 2-like)	-	Chr1:28564936-28566125	-	-	IGV_LINK	5.51326	0.375372	0	0.968925	OK	94.6807	6.42303	0	13.8109	OK	OK	4.09686
Csa4G056540	-	-	Csa4G056540	'Unknown protein	-	Chr4:4716310-4717034	-	-	IGV_LINK	3.67551	0.598221	0	1.6276	OK	63.1205	10.1853	0	24.3686	OK	OK	4.08966
Csa3G389860	-	-	Csa3G389860	'Kelch repeat-containing F-box family protein; contains IPR011043 (Galactose oxidase/kelch, beta-propeller), IPR015916 (Galactose oxidase, beta-propeller)	-	Chr3:19055089-19055651	-	-	IGV_LINK	12.8643	3.65175	0	8.72658	OK	216.569	60.6184	0	127.884	OK	OK	4.0531
Csa3G124230	-	-	Csa3G124230	'F-box family protein; contains IPR001810 (F-box domain, cyclin-like), IPR025886 (Phloem protein 2-like)	-	Chr3:7430100-7432502	-	-	IGV_LINK	1147.68	44.1551	1.41384	86.8964	OK	19084.2	732.729	0	1729	OK	OK	4.05263
Csa1G154090	-	-	Csa1G154090	'Cytochrome P450, putative; contains IPR001128 (Cytochrome P450)	-	Chr1:10023429-10025815	-	-	IGV_LINK	0.918877	0.0346559	0	0.141332	OK	15.236	0.573479	0	1.36882	OK	OK	4.04857
Csa5G650470	-	-	Csa5G650470	'Hydroxysteroid 11-beta-dehydrogenase 1-like protein; contains IPR002347 (Glucose/ribitol dehydrogenase)	-	Chr5:27751986-27754051	-	-	IGV_LINK	3.67551	0.216913	0	0.590161	OK	60.9439	3.58536	0	8.5922	OK	OK	4.04693
Csa3G168940	-	-	Csa3G168940	'Putative MYB transcription factor; contains IPR009057 (Homeodomain-like)	-	Chr3:11209053-11210325	-	-	IGV_LINK	1.83775	0.111779	0	0.355074	OK	30.472	1.84742	0	4.41581	OK	OK	4.04679
Csa6G017030	-	-	Csa6G017030	'Ethylene-responsive transcription factor; contains IPR016177 (DNA-binding, integrase-type)	-	Chr6:2005357-2006964	-	-	IGV_LINK	0.918877	0.0571209	0	0.232947	OK	15.236	0.943995	0	2.25319	OK	OK	4.04669
Csa1G536320	-	-	Csa1G536320	'Unknown protein	-	Chr1:19268667-19270900	-	-	IGV_LINK	0.918877	0.0823233	0	0.335725	OK	15.236	1.35851	0	3.24259	OK	OK	4.04459
Csa7G396370	-	-	Csa7G396370	'Putative peripheral-type benzodiazepine receptor; contains IPR004307 (TspO/MBR-related protein)	-	Chr7:15208053-15208752	-	-	IGV_LINK	0.918877	0.0939413	0	0.383105	OK	15.236	1.5492	0	3.69773	OK	OK	4.04362
Csa7G432250	-	-	Csa7G432250	'Leucine-rich repeat-containing protein; contains IPR006553 (Leucine-rich repeat, cysteine-containing subtype), IPR025875 (Leucine rich repeat 4)	-	Chr7:17136754-17144422	-	-	IGV_LINK	462.195	11.5923	0.2383	22.9464	OK	7562.49	189.422	0	446.053	OK	OK	4.03036
Csa3G020040	-	-	Csa3G020040	'(RAP Annotation release2) Glycosyl transferase	-	Chr3:2069182-2071470	-	-	IGV_LINK	13.7832	0.561731	0	1.34339	OK	224.187	9.11687	0	19.3601	OK	OK	4.02059
Csa5G487700	-	-	Csa5G487700	'Unknown protein	-	Chr5:17007062-17007647	-	-	IGV_LINK	155.29	20.2866	0	42.3019	OK	2508.5	325.433	0	682.927	OK	OK	4.00376
Csa2G033330	-	-	Csa2G033330	'Chaperone protein dnaJ; contains IPR001623 (DnaJ domain)	-	Chr2:3197986-3200621	-	-	IGV_LINK	61.5648	10.5991	0	25.3328	OK	994.692	169.698	6.14442	333.251	OK	OK	4.00095
Csa1G023070	-	-	Csa1G023070	'Putative uncharacterized protein T21H19_30	-	Chr1:2346842-2348644	-	-	IGV_LINK	2553.56	156.203	0	328.192	OK	41012	2500.57	0	7001.38	OK	OK	4.00076
Csa2G247590	-	-	Csa2G247590	'Transcription factor	-	Chr2:11976603-11979504	-	-	IGV_LINK	5.51326	0.373475	0	0.964028	OK	87.0628	5.87648	0	12.7	OK	OK	3.97587
Csa5G141070	-	-	Csa5G141070	'AT5g52420/K24M7_17	-	Chr5:3902514-3903966	-	-	IGV_LINK	24.8097	1.74916	0	4.175	OK	389.606	27.3654	0.262003	54.4688	OK	OK	3.96762
Csa6G516930	-	-	Csa6G516930	'Sugar transporter, putative; contains IPR005828 (General substrate transporter), IPR016196 (Major facilitator superfamily domain, general substrate transporter)	-	Chr6:26976921-26979458	-	-	IGV_LINK	1.83775	0.0680198	0	0.216069	OK	28.2954	1.04522	0	2.47762	OK	OK	3.9417
Csa3G148800	-	-	Csa3G148800	'Hexose transporter; contains IPR005828 (General substrate transporter), IPR016196 (Major facilitator superfamily domain, general substrate transporter)	-	Chr3:9957854-9959710	-	-	IGV_LINK	0.918877	0.0361834	0	0.147561	OK	14.1477	0.555937	0	1.3313	OK	OK	3.94152
Csa3G164460	-	-	Csa3G164460	'Senescence-associated protein SAG102; contains IPR007650 (Protein of unknown function DUF581)	-	Chr3:10806063-10806723	-	-	IGV_LINK	19.2964	2.53317	0	6.00795	OK	298.19	38.8731	0	83.6195	OK	OK	3.93976
Csa7G044970	-	-	Csa7G044970	'Geranylgeranyl transferase type II beta subunit, putative; contains IPR008930 (Terpenoid cyclases/protein prenyltransferase alpha-alpha toroid), IPR026873 (Geranylgeranyl transferase type-2 subunit beta)	-	Chr7:2659118-2659773	-	-	IGV_LINK	1.83775	0.364305	0	1.15724	OK	28.2954	5.55118	0	13.1587	OK	OK	3.92957
Csa2G251480	-	-	Csa2G251480	'Unknown protein	-	Chr2:12370119-12372993	-	-	IGV_LINK	10.1077	2.35031	0	5.70386	OK	155.625	35.7566	0	74.5503	OK	OK	3.92729
Csa4G358720	-	-	Csa4G358720	'Unknown protein	-	Chr4:14506989-14507483	-	-	IGV_LINK	0.918877	0.219346	0	0.894521	OK	14.1477	3.33613	0	7.98906	OK	OK	3.9269
Csa1G422480	-	-	Csa1G422480	'Xyloglucan endotransglucosylase/hydrolase 2; contains IPR008264 (Beta-glucanase), IPR008985 (Concanavalin A-like lectin/glucanases superfamily), IPR016455 (Xyloglucan endotransglucosylase/hydrolase)	-	Chr1:15327681-15329133	-	-	IGV_LINK	292.203	20.5471	0	44.2029	OK	4433.67	310.601	0	650.887	OK	OK	3.91806
Csa2G238780	-	-	Csa2G238780	'Flavoprotein wrbA; contains IPR005025 (NADPH-dependent FMN reductase), IPR010089 (Flavoprotein WrbA)	-	Chr2:11676109-11678139	-	-	IGV_LINK	4.59439	0.324344	0	0.852635	OK	69.6502	4.89856	0	11.8185	OK	OK	3.91676
Csa1G699560	-	-	Csa1G699560	'Ubiquinol oxidase; contains IPR002680 (Alternative oxidase)	-	Chr1:28086474-28090562	-	-	IGV_LINK	87.2934	3.99499	0	8.63874	OK	1308.12	59.7203	1.54664	117.894	OK	OK	3.90196
Csa7G211080	-	-	Csa7G211080	'Prolyl 4-hydroxylase alpha subunit-like; contains IPR007608 (Senescence regulator)	-	Chr7:7503421-7504480	-	-	IGV_LINK	12.8643	0.779798	0	1.86348	OK	189.361	11.4416	0	24.0239	OK	OK	3.87504
Csa6G190390	-	-	Csa6G190390	'Probable receptor-like protein kinase; contains IPR011009 (Protein kinase-like domain)	-	Chr6:12418372-12421323	-	-	IGV_LINK	197.559	7.07757	0	14.9298	OK	2900.28	103.705	0	216.761	OK	OK	3.87308
Csa2G349080	-	-	Csa2G349080	'Octicosapeptide/Phox/Bem1p domain-containing protein kinase; contains IPR000270 (Phox/Bem1p)	-	Chr2:15821167-15822138	-	-	IGV_LINK	9.18877	0.695393	0	1.70064	OK	134.947	10.1715	0	21.3939	OK	OK	3.87057
Csa3G875960	-	-	Csa3G875960	'LGC1; contains IPR002659 (Glycosyl transferase, family 31)	-	Chr3:36666561-36667821	-	-	IGV_LINK	11.0265	0.618724	0	1.48801	OK	161.066	9.01082	0	18.8534	OK	OK	3.86429
CsaUNG026610	-	-	CsaUNG026610	'Methyl binding domain protein; contains IPR016177 (DNA-binding, integrase-type)	-	Scaffold000044_7:19244-21155	-	-	IGV_LINK	106.59	6.67245	0	14.2426	OK	1551.89	96.824	1.47498	192.173	OK	OK	3.85908
Csa3G740790	-	-	Csa3G740790	'Unknown protein	-	Chr3:28729726-28730322	-	-	IGV_LINK	6.43214	0.818338	0	2.0649	OK	93.5925	11.8271	0	25.4492	OK	OK	3.85326
Csa6G401530	-	-	Csa6G401530	'Microtubule-associated protein TORTIFOLIA1, putative; contains IPR016024 (Armadillo-type fold)	-	Chr6:18035541-18039744	-	-	IGV_LINK	534.787	11.093	0.31015	21.8759	OK	7734.44	160.257	0	385.963	OK	OK	3.85266
Csa4G038680	-	-	Csa4G038680	'Unknown protein	-	Chr4:3214153-3215334	-	-	IGV_LINK	222.368	89.5842	0	189.788	OK	3238.73	1281.99	0	2661.68	OK	OK	3.839
Csa7G312940	-	-	Csa7G312940	'Extensin; contains IPR006706 (Extensin repeat)	-	Chr7:10880994-10882608	-	-	IGV_LINK	1.83775	0.0746704	0	0.237196	OK	26.1188	1.05895	0	2.5105	OK	OK	3.82595
Csa3G002890	-	-	Csa3G002890	'Cystathionine gamma-lyase; contains IPR000277 (Cys/Met metabolism, pyridoxal phosphate-dependent enzyme), IPR015424 (Pyridoxal phosphate-dependent transferase)	-	Chr3:550560-553515	-	-	IGV_LINK	491.599	16.8676	0.403431	33.3318	OK	6911.69	236.719	0	562.16	OK	OK	3.81085
Csa6G082030	-	-	Csa6G082030	'Hfr-2-like protein; contains IPR005830 (Aerolysin/haemolysin/leukocidin toxin), IPR008998 (Agglutinin), IPR023307 (Aerolysin-like toxin, beta complex domain)	-	Chr6:5582549-5583941	-	-	IGV_LINK	3.67551	0.161854	0	0.440361	OK	51.1494	2.24712	0	5.33097	OK	OK	3.79531
Csa1G162100	-	-	Csa1G162100	'BZIP transcription factor-like protein; contains IPR004827 (Basic-leucine zipper domain), IPR025422 (DOG1 domain)	-	Chr1:10162207-10164884	-	-	IGV_LINK	8.2699	0.582286	0	1.43886	OK	114.27	8.01566	0	17.036	OK	OK	3.78302
Csa6G083530	-	-	Csa6G083530	'Alpha-toxin; contains IPR005830 (Aerolysin/haemolysin/leukocidin toxin), IPR008998 (Agglutinin), IPR023307 (Aerolysin-like toxin, beta complex domain)	-	Chr6:5605778-5607184	-	-	IGV_LINK	27.5663	1.2001	0	2.8431	OK	377.635	16.4023	0.119822	32.6847	OK	OK	3.77266
Csa6G483240	-	-	Csa6G483240	'Unknown protein	-	Chr6:22115172-22115639	-	-	IGV_LINK	4.59439	0.842333	0	2.21432	OK	63.1205	11.4613	0	27.4215	OK	OK	3.76624
Csa6G518270	-	-	Csa6G518270	'WUSCHEL-related homeobox; contains IPR009057 (Homeodomain-like)	-	Chr6:27456067-27458240	-	-	IGV_LINK	1.83775	0.0754135	0	0.239556	OK	25.0305	1.0249	0	2.44137	OK	OK	3.76452
Csa3G733930	-	-	Csa3G733930	'Legume-specific protein	-	Chr3:27936900-27937658	-	-	IGV_LINK	21.1342	1.94212	0	4.60767	OK	288.395	26.3727	0	56.5721	OK	OK	3.76334
Csa5G139760	-	-	Csa5G139760	'Acidic endochitinase; contains IPR017853 (Glycoside hydrolase, superfamily)	-	Chr5:3715028-3716187	-	-	IGV_LINK	4.59439	0.250207	0	0.657742	OK	62.0322	3.36844	0	8.02779	OK	OK	3.75089
Csa7G145940	-	-	Csa7G145940	'cDNA clone:002-156-B04, full insert sequence	-	Chr7:6131078-6133276	-	-	IGV_LINK	571.542	36.9768	0	73.9783	OK	7708.32	496.752	0	1096.41	OK	OK	3.74783
Csa7G391240	-	-	Csa7G391240	'Gibberellin receptor GID1, putative; contains IPR013094 (Alpha/beta hydrolase fold-3)	-	Chr7:14698193-14700154	-	-	IGV_LINK	15.6209	0.705259	0	1.68779	OK	208.951	9.41111	0	19.8177	OK	OK	3.73814
Csa3G141800	-	-	Csa3G141800	'Unknown protein	-	Chr3:9282841-9283165	-	-	IGV_LINK	10.1077	3.5999	0	8.73646	OK	136.036	47.6611	0	100.196	OK	OK	3.72678
Csa5G139770	-	-	Csa5G139770	'Acidic endochitinase; contains IPR017853 (Glycoside hydrolase, superfamily)	-	Chr5:3718638-3719610	-	-	IGV_LINK	0.918877	0.0617774	0	0.251936	OK	11.9711	0.801958	0	1.92293	OK	OK	3.69838
Csa7G405970	-	-	Csa7G405970	'Unknown protein	-	Chr7:15585400-15586485	-	-	IGV_LINK	0.918877	0.0764463	0	0.311758	OK	11.9711	0.99154	0	2.37751	OK	OK	3.69715
Csa4G052720	-	-	Csa4G052720	'Unknown protein; contains IPR025322 (Protein of unknown function DUF4228)	-	Chr4:4446284-4447081	-	-	IGV_LINK	158.047	13.6136	0	28.3567	OK	2057.95	176.453	0	375.74	OK	OK	3.69616
Csa3G389870	-	-	Csa3G389870	'Kelch repeat-containing F-box family protein; contains IPR015915 (Kelch-type beta propeller)	-	Chr3:19061255-19062074	-	-	IGV_LINK	73.5102	6.88504	0	16.6566	OK	955.514	89.0493	3.28904	174.81	OK	OK	3.69307
Csa2G406060	-	-	Csa2G406060	'WRKY transcription factor B; contains IPR003657 (DNA-binding WRKY)	-	Chr2:20956859-20957493	-	-	IGV_LINK	0.918877	0.217419	0	0.886664	OK	11.9711	2.79834	0	6.70986	OK	OK	3.68602
Csa6G446450	-	-	Csa6G446450	'Auxin-induced protein-like protein; contains IPR003676 (Auxin responsive SAUR protein)	-	Chr6:20951278-20953379	-	-	IGV_LINK	0.918877	0.241813	0	6.1027	OK	11.9711	3.10885	0	24.4798	OK	OK	3.68441
Csa5G605070	-	-	Csa5G605070	'60S ribosomal protein L34, putative; contains IPR008195 (Ribosomal protein L34Ae), IPR012870 (Protein of unknown function DUF1666)	-	Chr5:22684505-22686795	-	-	IGV_LINK	17.4587	0.602508	0	1.43667	OK	219.833	7.57263	0	16.0092	OK	OK	3.65174
Csa7G111300	-	-	Csa7G111300	'Unknown protein	-	Chr7:5806648-5807269	-	-	IGV_LINK	2.75663	0.331073	0	0.966585	OK	34.8251	4.15588	0	9.84016	OK	OK	3.64993
Csa3G837040	-	-	Csa3G837040	'Unknown protein; contains IPR012442 (Protein of unknown function DUF1645)	-	Chr3:33436847-33437924	-	-	IGV_LINK	11.9454	0.709654	0	1.70374	OK	149.095	8.82946	0	18.4567	OK	OK	3.63714
Csa2G381840	-	-	Csa2G381840	'Auxin-responsive protein; contains IPR003311 (AUX/IAA protein)	-	Chr2:19636967-19638184	-	-	IGV_LINK	3.67551	0.318128	0	0.86554	OK	45.7079	3.93799	0	9.35718	OK	OK	3.62978
Csa2G000210	-	-	Csa2G000210	'ELF4-like protein; contains IPR009741 (Protein of unknown function DUF1313)	-	Chr2:132450-132753	-	-	IGV_LINK	66.1592	27.2443	0	65.9427	OK	828.184	335.023	12.7371	657.31	OK	OK	3.62024
Csa4G008790	-	-	Csa4G008790	'Acetoacetate decarboxylase	-	Chr4:1372567-1377668	-	-	IGV_LINK	600.946	39.4621	1.20734	77.7168	OK	7414.48	485.184	0	1145.44	OK	OK	3.61999
Csa7G398090	-	-	Csa7G398090	'Late embryogenesis abundant protein 3L-1; contains IPR004926 (Late embryogenesis abundant protein, LEA-5)	-	Chr7:15372004-15372905	-	-	IGV_LINK	3819.77	319.772	0	663.496	OK	47090.1	3924.61	0	10882.7	OK	OK	3.61743
Csa4G638320	-	-	Csa4G638320	'Stem-specific protein tsjt1, putative; contains IPR024286 (Domain of unknown function DUF3700)	-	Chr4:20853135-20854901	-	-	IGV_LINK	329.877	19.4038	0	38.8733	OK	4053.86	237.708	0	495.132	OK	OK	3.61477
Csa4G000820	-	-	Csa4G000820	'Unknown protein	-	Chr4:185145-186618	-	-	IGV_LINK	133.237	13.13	0	27.6714	OK	1617.19	160.453	1.92413	318.983	OK	OK	3.61122
Csa6G495830	-	-	Csa6G495830	'[Protein-PII] uridylyltransferase; contains IPR002912 (ACT domain)	-	Chr6:24120668-24123927	-	-	IGV_LINK	8.2699	0.243004	0	0.600477	OK	101.21	2.96933	0	6.35836	OK	OK	3.61108
Csa2G033930	-	-	Csa2G033930	'Universal stress protein A-like protein; contains IPR006015 (Universal stress protein A)	-	Chr2:3254800-3256236	-	-	IGV_LINK	98.3199	10.3868	0	24.14	OK	1193.85	125.476	2.91494	248.037	OK	OK	3.59458
Csa3G020060	-	-	Csa3G020060	'Aspartic proteinase nepenthesin-2; contains IPR001461 (Peptidase A1), IPR021109 (Aspartic peptidase)	-	Chr3:2103222-2104961	-	-	IGV_LINK	180.1	6.17164	0	12.9706	OK	2178.75	74.5247	0	158.403	OK	OK	3.59399
Csa7G091220	-	-	Csa7G091220	'Long-chain-alcohol O-fatty-acyltransferase family protein	-	Chr7:5490848-5492254	-	-	IGV_LINK	5.51326	0.240021	0	0.619551	OK	66.3853	2.88339	0	6.92434	OK	OK	3.58654
Csa3G094510	-	-	Csa3G094510	'Solute carrier family 22 member 15-like protein; contains IPR005828 (General substrate transporter), IPR016196 (Major facilitator superfamily domain, general substrate transporter)	-	Chr3:4730694-4734728	-	-	IGV_LINK	91.8877	3.3501	0	7.21678	OK	1105.7	40.2339	1.34201	79.1258	OK	OK	3.58614
Csa7G048640	-	-	Csa7G048640	'F-box/LRR-repeat MAX2 homolog A	-	Chr7:3067275-3069947	-	-	IGV_LINK	610.135	13.0969	0.43191	25.7618	OK	7271.92	155.917	0	368.15	OK	OK	3.57348
Csa6G521000	-	-	Csa6G521000	'1-aminocyclopropane-1-carboxylate oxidase, putative; contains IPR005123 (Oxoglutarate/iron-dependent dioxygenase), IPR026992 (Non-haem dioxygenase N-terminal domain), IPR027443 (Isopenicillin N synthase-like)	-	Chr6:27842407-27844131	-	-	IGV_LINK	7.35102	0.423397	0	1.06621	OK	89.2393	5.02019	0	11.6621	OK	OK	3.56766
Csa4G003620	-	-	Csa4G003620	'Universal stress protein A-like protein; contains IPR006015 (Universal stress protein A)	-	Chr4:652370-654066	-	-	IGV_LINK	1.83775	0.130945	0	0.415955	OK	21.7657	1.54499	0	3.64093	OK	OK	3.56056
Csa2G245470	-	-	Csa2G245470	'BURP domain-containing protein; contains IPR004873 (BURP domain)	-	Chr2:11843607-11844622	-	-	IGV_LINK	0.918877	0.0675371	0	0.275425	OK	10.8828	0.796759	0	1.92147	OK	OK	3.56039
Csa4G286370	-	-	Csa4G286370	'GATA transcription factor 19; contains IPR013088 (Zinc finger, NHR/GATA-type)	-	Chr4:11065608-11066229	-	-	IGV_LINK	0.918877	0.138228	0	0.56371	OK	10.8828	1.6241	0	3.91669	OK	OK	3.55452
Csa7G425920	-	-	Csa7G425920	'Resistance protein; contains IPR001611 (Leucine-rich repeat), IPR002182 (NB-ARC), IPR006553 (Leucine-rich repeat, cysteine-containing subtype)	-	Chr7:16260624-16263062	-	-	IGV_LINK	14.702	0.348215	0	0.839881	OK	171.949	4.06743	0	8.49345	OK	OK	3.54607
Csa4G056740	-	-	Csa4G056740	'Unknown protein	-	Chr4:4870032-4871593	-	-	IGV_LINK	227.882	39.2326	0	83.1477	OK	2680.44	457.293	0	962.433	OK	OK	3.54299
Csa3G710850	-	-	Csa3G710850	'N-acetyltransferase, putative; contains IPR016181 (Acyl-CoA N-acyltransferase)	-	Chr3:26975703-26977895	-	-	IGV_LINK	27.5663	1.36784	0	3.24048	OK	321.044	15.8881	0	31.8665	OK	OK	3.53798
Csa3G164530	-	-	Csa3G164530	'Unknown protein	-	Chr3:10848039-10848276	-	-	IGV_LINK	0.918877	0.709575	0	2.89374	OK	10.8828	8.21646	0	19.8149	OK	OK	3.53349
Csa6G487660	-	-	Csa6G487660	'Unknown protein	-	Chr6:22916418-22916693	-	-	IGV_LINK	0.918877	1.21695	0	4.9629	OK	10.8828	14.0469	0	33.8756	OK	OK	3.5289
Csa1G024150	-	-	Csa1G024150	'Transcription factor; contains IPR011598 (Myc-type, basic helix-loop-helix (bHLH) domain)	-	Chr1:2397437-2400148	-	-	IGV_LINK	19.2964	0.770032	0	1.82629	OK	219.833	8.75391	0	18.5065	OK	OK	3.50694
Csa3G681130	-	-	Csa3G681130	'Hydrolase, HD; contains IPR003607 (HD/PDEase domain)	-	Chr3:26134748-26137941	-	-	IGV_LINK	275.663	15.3556	0	32.7932	OK	3126.64	173.651	0	361.732	OK	OK	3.49935
Csa4G064690	-	-	Csa4G064690	'9-cis-epoxycarotenoid dioxygenase; contains IPR004294 (Carotenoid oxygenase)	-	Chr4:5289845-5291369	-	-	IGV_LINK	101.995	4.05207	0	8.67283	OK	1147.05	45.4736	1.45702	89.4903	OK	OK	3.4883
Csa6G028940	-	-	Csa6G028940	'At1g68440/T2E12_1	-	Chr6:2463424-2464354	-	-	IGV_LINK	1.83775	0.130425	0	0.414303	OK	20.6774	1.46193	0	3.44802	OK	OK	3.48659
Csa3G178550	-	-	Csa3G178550	'Protein phosphatase 2c, putative; contains IPR001932 (Protein phosphatase 2C (PP2C)-like), IPR015655 (Protein phosphatase 2C)	-	Chr3:12141319-12148027	-	-	IGV_LINK	286.69	11.8553	0	23.9148	OK	3176.7	131.074	0	280.509	OK	OK	3.46679
Csa1G570140	-	-	Csa1G570140	'BTB/POZ domain-containing protein; contains IPR011333 (BTB/POZ fold), IPR027356 (NPH3 domain)	-	Chr1:21080832-21083734	-	-	IGV_LINK	2.75663	0.0810013	0	0.236488	OK	30.472	0.893991	0	2.13687	OK	OK	3.46424
Csa1G420310	-	-	Csa1G420310	'CONSTANS-like protein; contains IPR000315 (Zinc finger, B-box), IPR010402 (CCT domain)	-	Chr1:15199946-15201551	-	-	IGV_LINK	1074.17	42.929	1.47125	84.3868	OK	11820.9	471.418	0	1069.02	OK	OK	3.45698
Csa3G359120	-	-	Csa3G359120	'Multidrug resistance protein ABC transporter family; contains IPR011527 (ABC transporter, transmembrane domain, type 1), IPR027417 (P-loop containing nucleoside triphosphate hydrolase)	-	Chr3:18402140-18409155	-	-	IGV_LINK	177.343	1.74107	0	3.65703	OK	1942.59	19.0614	0	40.7694	OK	OK	3.45261
Csa2G381800	-	-	Csa2G381800	'SYNC1 protein; contains IPR019448 (EEIG1/EHBP1 N-terminal domain)	-	Chr2:19623287-19625382	-	-	IGV_LINK	3.67551	0.126356	0	0.34378	OK	40.2665	1.38174	0	3.26352	OK	OK	3.45092
Csa1G574880	-	-	Csa1G574880	'Protein phosphatase 2C; contains IPR001932 (Protein phosphatase 2C (PP2C)-like), IPR015655 (Protein phosphatase 2C)	-	Chr1:21665378-21677622	-	-	IGV_LINK	209.504	5.65483	0	15.4102	OK	2271.25	61.2813	0	141.443	OK	OK	3.43789
Csa6G507520	-	-	Csa6G507520	'Chitinase; contains IPR016283 (Glycoside hydrolase, family 19), IPR023346 (Lysozyme-like domain)	-	Chr6:26077902-26079303	-	-	IGV_LINK	8.2699	0.4564	0	1.12779	OK	89.2393	4.91048	0	10.6311	OK	OK	3.4275
Csa1G042910	-	-	Csa1G042910	'ABC transporter G family member; contains IPR013525 (ABC-2 type transporter), IPR027417 (P-loop containing nucleoside triphosphate hydrolase)	-	Chr1:4569525-4572775	-	-	IGV_LINK	0.918877	0.0216963	0	0.0884805	OK	9.79456	0.230976	0	0.561283	OK	NOTEST	3.41222
Csa1G120450	-	-	Csa1G120450	'Carbonic anhydrase, putative; contains IPR001148 (Alpha carbonic anhydrase), IPR023561 (Carbonic anhydrase, alpha-class)	-	Chr1:9115678-9118683	-	-	IGV_LINK	0.918877	0.0573203	0	0.23376	OK	9.79456	0.608965	0	1.47982	OK	OK	3.40924
Csa2G190760	-	-	Csa2G190760	'AT-hook DNA-binding protein; contains IPR014476 (Predicted AT-hook DNA-binding)	-	Chr2:10246617-10248693	-	-	IGV_LINK	1.83775	0.14312	0	0.454629	OK	19.5891	1.51924	0	3.61626	OK	OK	3.40805
Csa2G334550	-	-	Csa2G334550	'NAC domain protein,; contains IPR003441 (No apical meristem (NAM) protein)	-	Chr2:15043788-15046291	-	-	IGV_LINK	33.0796	3.03984	0	7.19105	OK	352.604	32.2444	0.0666798	64.4221	OK	OK	3.40698
Csa4G056750	-	-	Csa4G056750	'BTB/POZ domain-containing protein; contains IPR011333 (BTB/POZ fold), IPR027356 (NPH3 domain)	-	Chr4:4871619-4874158	-	-	IGV_LINK	2316.49	80.4092	0	170.144	OK	24510.3	849.222	0	2049.62	OK	OK	3.40071
Csa4G621170	-	-	Csa4G621170	'C2 domain-containing protein-like; contains IPR008973 (C2 calcium/lipid-binding domain, CaLB)	-	Chr4:19900773-19907985	-	-	IGV_LINK	552.245	6.45485	0	13.934	OK	5835.38	68.1636	0	146.313	OK	OK	3.40055
Csa1G132110	-	-	Csa1G132110	'Arabidopsis thaliana genomic DNA, chromosome 5, P1 clone:MOK16; contains IPR007608 (Senescence regulator)	-	Chr1:9406774-9407895	-	-	IGV_LINK	105.671	5.98583	0	12.7843	OK	1114.4	62.9362	2.0825	123.79	OK	OK	3.39427
Csa3G178540	-	-	Csa3G178540	'Unknown protein	-	Chr3:12141319-12148027	-	-	IGV_LINK	0.918877	0.484014	0	9.23495	OK	9.79456	5.05748	0	101.027	OK	OK	3.3853
Csa6G000110	-	-	Csa6G000110	'Protein phosphatase 2c, putative; contains IPR001932 (Protein phosphatase 2C (PP2C)-like), IPR015655 (Protein phosphatase 2C)	-	Chr6:55941-59565	-	-	IGV_LINK	121.292	4.16707	0	8.82325	OK	1261.32	43.2543	1.20384	85.3048	OK	OK	3.37574
Csa6G505280	-	-	Csa6G505280	'Histone h1/h5, putative; contains IPR005819 (Histone H5)	-	Chr6:25692624-25693709	-	-	IGV_LINK	3650.7	236.542	0	489.395	OK	37900.6	2447.25	0	6975.3	OK	OK	3.371
Csa2G167190	-	-	Csa2G167190	'Beta-amylase; contains IPR001554 (Glycoside hydrolase, family 14), IPR017853 (Glycoside hydrolase, superfamily)	-	Chr2:9428381-9432142	-	-	IGV_LINK	5.51326	0.162269	0	0.418856	OK	56.5908	1.663	0	3.95526	OK	OK	3.35732
Csa1G009700	-	-	Csa1G009700	'MYB family transcription factor; contains IPR009057 (Homeodomain-like)	-	Chr1:1449517-1450591	-	-	IGV_LINK	2.75663	0.179917	0	0.525276	OK	28.2954	1.84034	0	4.36241	OK	OK	3.35457
Csa3G710790	-	-	Csa3G710790	'Chaperone protein dnaJ; contains IPR001623 (DnaJ domain)	-	Chr3:26897123-26898835	-	-	IGV_LINK	151.615	10.092	0	21.0748	OK	1555.16	103.15	1.55657	204.744	OK	OK	3.35346
Csa6G521600	-	-	Csa6G521600	'CTD small phosphatase-like protein; contains IPR004274 (NLI interacting factor), IPR023214 (HAD-like domain)	-	Chr6:27889484-27894049	-	-	IGV_LINK	831.584	25.659	0.975549	50.3425	OK	8470.12	260.921	0	606.638	OK	OK	3.34607
Csa2G302120	-	-	Csa2G302120	'Plant-specific domain TIGR01615 family protein; contains IPR006502 (Protein of unknown function DUF506, plant)	-	Chr2:14541523-14542681	-	-	IGV_LINK	11.0265	0.897848	0	2.1593	OK	112.093	9.08784	0	19.3378	OK	OK	3.33939
Csa6G338100	-	-	Csa6G338100	'Pleckstrin homology domain-containing family A member; contains IPR014830 (Glycolipid transfer protein domain)	-	Chr6:15458980-15460289	-	-	IGV_LINK	9.18877	1.32289	0	3.23523	OK	93.5925	13.3717	0	28.7726	OK	OK	3.33742
Csa5G571550	-	-	Csa5G571550	'U-box domain-containing protein; contains IPR013083 (Zinc finger, RING/FYVE/PHD-type), IPR016024 (Armadillo-type fold)	-	Chr5:19989468-19991316	-	-	IGV_LINK	1.83775	0.0857895	0	0.272516	OK	18.5008	0.861505	0	2.05486	OK	OK	3.32798
Csa1G033250	-	-	Csa1G033250	'Dof zinc finger protein; contains IPR003851 (Zinc finger, Dof-type)	-	Chr1:3585428-3587618	-	-	IGV_LINK	179.181	6.49735	0	13.5558	OK	1801.11	65.1846	0.280024	130.089	OK	OK	3.32661
Csa3G734170	-	-	Csa3G734170	'Catalytic/ hydrolase; contains IPR006402 (HAD-superfamily hydrolase, subfamily IA, variant 3), IPR023214 (HAD-like domain)	-	Chr3:28041038-28043584	-	-	IGV_LINK	942.768	36.8622	1.0062	72.7182	OK	9466.99	369.109	0	863.13	OK	OK	3.32383
Csa3G133380	-	-	Csa3G133380	'Glutathione S-transferase; contains IPR010987 (Glutathione S-transferase, C-terminal-like), IPR012336 (Thioredoxin-like fold)	-	Chr3:8801736-8802793	-	-	IGV_LINK	32.1607	2.1595	0	5.15291	OK	321.044	21.4802	0	43.0825	OK	OK	3.31424
Csa1G532340	-	-	Csa1G532340	'Probable potassium transport system protein kup; contains IPR003855 (K+ potassium transporter)	-	Chr1:18820203-18824708	-	-	IGV_LINK	23.8908	0.663462	0	1.5781	OK	236.158	6.54854	0	13.9021	OK	OK	3.30309
Csa6G046320	-	-	Csa6G046320	'Unknown protein	-	Chr6:3756522-3757045	-	-	IGV_LINK	4.59439	0.836617	0	2.19929	OK	45.7079	8.24375	0	19.5882	OK	OK	3.30066
Csa2G357280	-	-	Csa2G357280	'Cytochrome P450; contains IPR001128 (Cytochrome P450)	-	Chr2:16849817-16852995	-	-	IGV_LINK	8.2699	0.370564	0	0.915686	OK	81.6213	3.64863	0	7.91572	OK	OK	3.29956
Csa6G526250	-	-	Csa6G526250	'Light-dependent short hypocotyls 1; contains IPR006936 (Domain of unknown function DUF640)	-	Chr6:28651615-28652742	-	-	IGV_LINK	2.75663	0.221767	0	0.647461	OK	27.2071	2.17942	0	5.17696	OK	OK	3.29683
Csa5G497010	-	-	Csa5G497010	'Putative uncharacterized protein OSJNAb0022I16.3	-	Chr5:17461617-17463557	-	-	IGV_LINK	6.43214	0.354977	0	0.895708	OK	63.1205	3.47327	0	8.30991	OK	OK	3.2905
Csa1G612320	-	-	Csa1G612320	'Beta-glucosidase D7; contains IPR001360 (Glycoside hydrolase, family 1), IPR017853 (Glycoside hydrolase, superfamily)	-	Chr1:23906191-23911140	-	-	IGV_LINK	13.7832	0.514052	0	1.22937	OK	134.947	5.02295	0	10.5649	OK	OK	3.28855
Csa6G495030	-	-	Csa6G495030	'Formamidase; contains IPR004304 (Acetamidase/Formamidase)	-	Chr6:23928094-23935341	-	-	IGV_LINK	187.451	4.54825	0	13.3122	OK	1830.49	44.3571	0	96.1053	OK	OK	3.28578
Csa2G037230	-	-	Csa2G037230	'UDP-glucuronate 5-epimerase, putative; contains IPR001509 (NAD-dependent epimerase/dehydratase), IPR008089 (Nucleotide sugar epimerase)	-	Chr2:3861393-3862757	-	-	IGV_LINK	787.478	35.4936	1.34375	69.6434	OK	7683.29	345.474	0	813.968	OK	OK	3.28295
Csa1G612830	-	-	Csa1G612830	'Beta-glucosidase; contains IPR001360 (Glycoside hydrolase, family 1), IPR017853 (Glycoside hydrolase, superfamily)	-	Chr1:23917437-23918534	-	-	IGV_LINK	11.0265	1.41971	0	3.41436	OK	107.74	13.7773	0	29.3887	OK	OK	3.27863
Csa3G889670	-	-	Csa3G889670	'Cryptochrome 1.2; contains IPR002081 (Cryptochrome/DNA photolyase, class 1)	-	Chr3:37695949-37700577	-	-	IGV_LINK	3321.74	77.0076	0	158.874	OK	32147.9	744.361	0	2128.58	OK	OK	3.27293
Csa3G576840	-	-	Csa3G576840	'Cyclic nucleotide-gated ion channel, putative; contains IPR014710 (RmlC-like jelly roll fold)	-	Chr3:22355262-22361374	-	-	IGV_LINK	55.1326	1.53664	0	3.67097	OK	533.259	14.8408	0.412964	29.2685	OK	OK	3.27171
Csa5G622480	-	-	Csa5G622480	'NAC domain protein,; contains IPR003441 (No apical meristem (NAM) protein)	-	Chr5:24517275-24522598	-	-	IGV_LINK	821.476	25.0872	0.953612	49.2208	OK	7931.42	241.825	0	566.385	OK	OK	3.26894
Csa6G014830	-	-	Csa6G014830	'Abscisic acid stress ripening protein; contains IPR003496 (ABA/WDS induced protein)	-	Chr6:1800164-1802902	-	-	IGV_LINK	6.43214	0.306673	0	0.773821	OK	62.0322	2.95008	0	7.03073	OK	OK	3.26598
Csa4G308590	-	-	Csa4G308590	'Clathrin light chain 2; contains IPR000996 (Clathrin light chain)	-	Chr4:12692721-12695937	-	-	IGV_LINK	174.587	8.41377	0	17.589	OK	1668.34	80.1953	0.810822	159.58	OK	OK	3.25269
Csa3G017320	-	-	Csa3G017320	'Ethylene responsive transcription factor 1a; contains IPR016177 (DNA-binding, integrase-type)	-	Chr3:1836909-1837961	-	-	IGV_LINK	55.1326	3.36866	0	8.04758	OK	525.641	32.0128	0.87007	63.1556	OK	OK	3.2484
Csa1G045550	-	-	Csa1G045550	'Homeobox-leucine zipper-like protein; contains IPR003106 (Leucine zipper, homeobox-associated), IPR009057 (Homeodomain-like)	-	Chr1:5002825-5005731	-	-	IGV_LINK	3803.23	96.8001	0	201.209	OK	36198.5	918.475	0	2299.69	OK	OK	3.24616
Csa1G188680	-	-	Csa1G188680	'Xyloglucan endotransglucosylase/hydrolase; contains IPR008985 (Concanavalin A-like lectin/glucanases superfamily), IPR016455 (Xyloglucan endotransglucosylase/hydrolase)	-	Chr1:11360164-11362084	-	-	IGV_LINK	0.918877	0.0436164	0	0.177874	OK	8.70628	0.412217	0	1.01112	OK	NOTEST	3.24046
Csa6G000080	-	-	Csa6G000080	'Galactinol synthase; contains IPR002495 (Glycosyl transferase, family 8)	-	Chr6:45813-48042	-	-	IGV_LINK	3.67551	0.219817	0	0.598062	OK	34.8251	2.07612	0	4.91577	OK	OK	3.23951
Csa6G425190	-	-	Csa6G425190	'Protein FANTASTIC FOUR 3; contains IPR021410 (Protein of unknown function DUF3049)	-	Chr6:19910339-19911398	-	-	IGV_LINK	0.918877	0.0556999	0	0.227152	OK	8.70628	0.526049	0	1.29033	OK	NOTEST	3.23945
Csa5G076690	-	-	Csa5G076690	'Cytochrome P450; contains IPR001128 (Cytochrome P450)	-	Chr5:2249983-2252557	-	-	IGV_LINK	1.83775	0.13253	0	0.420991	OK	17.4126	1.2509	0	2.99438	OK	OK	3.23857
Csa6G490050	-	-	Csa6G490050	'Methylesterase; contains IPR000073 (Alpha/beta hydrolase fold-1)	-	Chr6:23187025-23193089	-	-	IGV_LINK	0.918877	0.0869747	0	2.66182	OK	8.70628	0.819936	0	10.1943	OK	OK	3.23684
Csa7G407000	-	-	Csa7G407000	'Unknown protein; contains IPR008480 (Protein of unknown function DUF761, plant)	-	Chr7:15606016-15606644	-	-	IGV_LINK	0.918877	0.108654	0	0.443104	OK	8.70628	1.02303	0	2.50936	OK	OK	3.23504
Csa7G184150	-	-	Csa7G184150	'Unknown protein	-	Chr7:6660498-6661836	-	-	IGV_LINK	0.918877	0.153755	0	0.627032	OK	8.70628	1.44397	0	3.54188	OK	OK	3.23134
Csa5G605090	-	-	Csa5G605090	'E3 ubiquitin-protein ligase MARCH3; contains IPR011016 (Zinc finger, RING-CH-type), IPR013083 (Zinc finger, RING/FYVE/PHD-type), IPR022143 (Protein of unknown function DUF3675)	-	Chr5:22692769-22696115	-	-	IGV_LINK	77.1857	3.15529	0	6.86788	OK	724.797	29.5647	1.07742	58.0519	OK	OK	3.22803
Csa6G409330	-	-	Csa6G409330	'Pantothenate synthetase; contains IPR003721 (Pantoate-beta-alanine ligase)	-	Chr6:18792763-18794360	-	-	IGV_LINK	82.699	8.45472	0	18.3287	OK	778.123	79.1197	2.98903	155.25	OK	OK	3.22621
Csa1G002660	-	-	Csa1G002660	'Aspartyl aminopeptidase; contains IPR001948 (Peptidase M18), IPR023358 (Peptidase M18, domain 2)	-	Chr1:397020-402009	-	-	IGV_LINK	54.2138	1.74512	0	4.14005	OK	504.964	16.2267	0.410059	32.0434	OK	OK	3.21697
Csa2G101100	-	-	Csa2G101100	'Unknown protein	-	Chr2:7591156-7591549	-	-	IGV_LINK	35.8362	8.78802	0	20.8505	OK	335.192	81.1757	0	162.517	OK	OK	3.20744
Csa1G532310	-	-	Csa1G532310	'Serine/threonine protein kinase; contains IPR011009 (Protein kinase-like domain)	-	Chr1:18801540-18803045	-	-	IGV_LINK	17.4587	0.703504	0	1.67749	OK	161.066	6.47629	0	13.5504	OK	OK	3.20254
Csa3G402970	-	-	Csa3G402970	'Beta-glucosidase, putative; contains IPR001360 (Glycoside hydrolase, family 1), IPR017853 (Glycoside hydrolase, superfamily)	-	Chr3:19499693-19503030	-	-	IGV_LINK	45.025	1.59913	0	3.82765	OK	413.548	14.66	0.200499	29.1196	OK	OK	3.19653
Csa5G160120	-	-	Csa5G160120	'Myb-related transcription factor; contains IPR009057 (Homeodomain-like)	-	Chr5:5792853-5795518	-	-	IGV_LINK	3.67551	0.211329	0	0.574969	OK	33.7368	1.93382	0	4.58369	OK	OK	3.19389
Csa6G382950	-	-	Csa6G382950	'NAC domain-containing protein, putative; contains IPR003441 (No apical meristem (NAM) protein)	-	Chr6:17263032-17264793	-	-	IGV_LINK	56.0515	2.14725	0	5.081	OK	508.229	19.4297	0.497132	38.3624	OK	OK	3.17771
Csa6G502010	-	-	Csa6G502010	'Unknown protein	-	Chr6:25239004-25241548	-	-	IGV_LINK	113.941	22.9254	0	48.7329	OK	1041.49	207.358	7.28582	407.431	OK	OK	3.17711
Csa5G636600	-	-	Csa5G636600	'Unknown protein	-	Chr5:26343556-26344208	-	-	IGV_LINK	12.8643	2.53145	0	6.04938	OK	117.535	22.8913	0	48.5645	OK	OK	3.17677
Csa4G508510	-	-	Csa4G508510	'Unknown protein	-	Chr4:17834551-17834884	-	-	IGV_LINK	9.18877	3.092	0	7.56173	OK	83.7979	27.7546	0	60.1251	OK	OK	3.16612
Csa2G000630	-	-	Csa2G000630	'Zinc finger CCCH domain-containing protein	-	Chr2:347098-348289	-	-	IGV_LINK	307.824	22.9394	0	49.2398	OK	2760.98	204.937	0	430.573	OK	OK	3.15928
Csa2G009450	-	-	Csa2G009450	'Calcium uptake protein 1, mitochondrial-like; contains IPR011992 (EF-hand-like domain)	-	Chr2:1674136-1677296	-	-	IGV_LINK	181.938	4.99303	0	10.4562	OK	1620.46	44.4061	0.542468	88.2698	OK	OK	3.15277
Csa5G485690	-	-	Csa5G485690	'Unknown protein	-	Chr5:16965145-16965441	-	-	IGV_LINK	2.75663	2.49238	0	7.27663	OK	25.0305	22.1054	0	52.6563	OK	OK	3.1488
Csa5G198230	-	-	Csa5G198230	'Lachrymatory-factor synthase; contains IPR019587 (Polyketide cyclase/dehydrase), IPR023393 (START-like domain)	-	Chr5:8756236-8756970	-	-	IGV_LINK	11.9454	1.55294	0	3.72831	OK	106.652	13.7696	0	29.391	OK	OK	3.14841
Csa7G388410	-	-	Csa7G388410	'F-box/LRR-repeat protein; contains IPR001810 (F-box domain, cyclin-like)	-	Chr7:14421404-14428879	-	-	IGV_LINK	870.177	23.4841	0.890162	46.0779	OK	7710.49	207.789	0	489.432	OK	OK	3.14537
Csa6G395130	-	-	Csa6G395130	'2-oxoisovalerate dehydrogenase alpha subunit, mitochondrial, putative, expressed; contains IPR001017 (Dehydrogenase, E1 component)	-	Chr6:17521147-17527364	-	-	IGV_LINK	507.22	19.613	0.499932	38.7261	OK	4471.76	172.557	0	361.819	OK	OK	3.13718
Csa6G128040	-	-	Csa6G128040	'RING-finger-containing E3 ubiquitin ligase; contains IPR013083 (Zinc finger, RING/FYVE/PHD-type)	-	Chr6:8991215-8993879	-	-	IGV_LINK	52.376	2.48174	0	5.90643	OK	461.433	21.809	0.446237	43.1717	OK	OK	3.1355
Csa6G291910	-	-	Csa6G291910	'Isovaleryl-CoA-dehydrogenase; contains IPR009075 (Acyl-CoA dehydrogenase/oxidase C-terminal), IPR009100 (Acyl-CoA dehydrogenase/oxidase)	-	Chr6:14076306-14086128	-	-	IGV_LINK	262.799	11.1248	0	23.7756	OK	2311.52	97.6302	0	206.692	OK	OK	3.13355
Csa4G110050	-	-	Csa4G110050	'Phi-1-like phosphate-induced protein; contains IPR006766 (Phosphate-induced protein 1)	-	Chr4:7087033-7088240	-	-	IGV_LINK	218.693	11.3561	0	24.0477	OK	1920.82	99.4671	0	199.024	OK	OK	3.13075
Csa1G595820	-	-	Csa1G595820	'RING finger family protein; contains IPR013083 (Zinc finger, RING/FYVE/PHD-type)	-	Chr1:22462305-22463153	-	-	IGV_LINK	26.6474	2.12146	0	5.01666	OK	233.981	18.549	0	39.4324	OK	OK	3.12821
Csa6G502020	-	-	Csa6G502020	'G-box-binding factor, putative; contains IPR004827 (Basic-leucine zipper domain), IPR012900 (G-box binding, MFMR)	-	Chr6:25241571-25248257	-	-	IGV_LINK	840.773	29.2414	0	58.7409	OK	7324.15	254.257	0	620.894	OK	OK	3.1202
Csa6G408820	-	-	Csa6G408820	'Putative DUF21 domain-containing protein	-	Chr6:18785492-18787349	-	-	IGV_LINK	7.35102	0.646698	0	1.6104	OK	64.2088	5.6223	0	13.4193	OK	OK	3.12
Csa3G881830	-	-	Csa3G881830	'Unknown protein	-	Chr3:37338475-37339483	-	-	IGV_LINK	10.1077	0.650195	0	1.57793	OK	88.151	5.65109	0	12.2038	OK	OK	3.11959
Csa1G587400	-	-	Csa1G587400	'Cytidine deaminase; contains IPR006263 (Cytidine deaminase, homodimeric)	-	Chr1:22060293-22061405	-	-	IGV_LINK	218.693	12.507	0	26.485	OK	1884.91	107.47	0.0698419	214.87	OK	OK	3.10312
Csa4G645850	-	-	Csa4G645850	'Zinc finger CCCH domain-containing protein	-	Chr4:21839964-21841024	-	-	IGV_LINK	268.312	27.0695	0	57.8974	OK	2306.07	231.41	0	491.444	OK	OK	3.09571
Csa4G083600	-	-	Csa4G083600	'Protein trichome birefringence-like 41; contains IPR025846 (PMR5 N-terminal domain), IPR026057 (PC-Esterase)	-	Chr4:5666311-5667974	-	-	IGV_LINK	15.6209	0.889562	0	2.12885	OK	133.859	7.59975	0	15.9931	OK	OK	3.09479
Csa2G381700	-	-	Csa2G381700	'Putative uncharacterized protein F3A4.240; contains IPR004158 (Protein of unknown function DUF247, plant)	-	Chr2:19574763-19576159	-	-	IGV_LINK	42.2684	1.85522	0	4.40131	OK	361.31	15.8214	0.0627349	31.5801	OK	OK	3.09221
Csa3G816080	-	-	Csa3G816080	'Putative DNA binding protein; contains IPR005516 (Remorin, C-terminal)	-	Chr3:31587416-31589959	-	-	IGV_LINK	70.7536	3.45325	0	8.35731	OK	603.998	29.4026	0.959995	57.8452	OK	OK	3.08992
Csa1G045540	-	-	Csa1G045540	'DUF1118-domain-containing protein; contains IPR009500 (Protein of unknown function DUF1118)	-	Chr1:4996672-4997907	-	-	IGV_LINK	2686.8	148.892	0	311.747	OK	22924.7	1266.66	0	3038.26	OK	OK	3.08868
Csa2G370580	-	-	Csa2G370580	'AT-hook DNA-binding protein; contains IPR014476 (Predicted AT-hook DNA-binding)	-	Chr2:18355537-18356413	-	-	IGV_LINK	22.0531	1.6856	0	3.98309	OK	188.273	14.332	0	30.1467	OK	OK	3.0879
Csa1G612330	-	-	Csa1G612330	'Beta-glucosidase, putative; contains IPR001360 (Glycoside hydrolase, family 1), IPR017853 (Glycoside hydrolase, superfamily)	-	Chr1:23914772-23915432	-	-	IGV_LINK	6.43214	2.20503	0	5.56391	OK	55.5025	18.7245	0	44.6309	OK	OK	3.08605
Csa3G878200	-	-	Csa3G878200	'F-box family protein; contains IPR001810 (F-box domain, cyclin-like), IPR006553 (Leucine-rich repeat, cysteine-containing subtype)	-	Chr3:36836483-36839973	-	-	IGV_LINK	1738.52	33.8362	0.237937	67.4344	OK	14760.4	286.979	0	662.511	OK	OK	3.08431
Csa5G576720	-	-	Csa5G576720	'Putative two-component response regulator family protein; contains IPR009057 (Homeodomain-like)	-	Chr5:20171663-20175742	-	-	IGV_LINK	232.476	8.27869	0	17.6005	OK	1967.62	69.9359	0	149.382	OK	OK	3.07856
Csa4G267990	-	-	Csa4G267990	'RING finger protein; contains IPR013083 (Zinc finger, RING/FYVE/PHD-type)	-	Chr4:10531959-10533853	-	-	IGV_LINK	373.064	14.1453	0	29.7056	OK	3128.82	118.896	0	244.228	OK	OK	3.07131
Csa1G600760	-	-	Csa1G600760	'RING finger protein; contains IPR013083 (Zinc finger, RING/FYVE/PHD-type)	-	Chr1:23195294-23200148	-	-	IGV_LINK	250.854	14.4232	0	30.8907	OK	2109.1	120.895	0	257.573	OK	OK	3.06729
Csa3G739050	-	-	Csa3G739050	'Arabidopsis thaliana genomic DNA, chromosome 5, P1 clone:MOK16; contains IPR007608 (Senescence regulator)	-	Chr3:28563193-28564147	-	-	IGV_LINK	142.426	9.79665	0	20.5367	OK	1197.11	82.0412	2.32279	161.76	OK	OK	3.06599
Csa1G050270	-	-	Csa1G050270	'Emb|CAB62340.1	-	Chr1:5827493-5828657	-	-	IGV_LINK	145.183	7.86657	0	16.4823	OK	1218.88	65.8533	1.94175	129.765	OK	OK	3.06545
Csa3G002860	-	-	Csa3G002860	'Transcription factor MYC2; contains IPR011598 (Myc-type, basic helix-loop-helix (bHLH) domain), IPR025610 (Transcription factor MYC/MYB N-terminal)	-	Chr3:522559-524726	-	-	IGV_LINK	53.2949	2.21411	0	5.25326	OK	446.197	18.496	0.342042	36.65	OK	OK	3.06242
Csa3G127750	-	-	Csa3G127750	'CER1; contains IPR006694 (Fatty acid hydroxylase), IPR021940 (Uncharacterised domain Wax2, C-terminal)	-	Chr3:8106459-8112060	-	-	IGV_LINK	1.83775	0.0608359	0	0.202506	OK	17.4126	0.504421	0	1.26248	OK	NOTEST	3.05163
Csa7G073490	-	-	Csa7G073490	'UDP-glucosyltransferase, putative; contains IPR002213 (UDP-glucuronosyl/UDP-glucosyltransferase)	-	Chr7:4872935-4874495	-	-	IGV_LINK	0.918877	0.0355565	0	0.145004	OK	7.61799	0.294175	0	0.731064	OK	NOTEST	3.04849
Csa1G065920	-	-	Csa1G065920	'Cysteine-rich receptor-like protein kinase; contains IPR002902 (Gnk2-homologous domain), IPR013320 (Concanavalin A-like lectin/glucanase, subgroup)	-	Chr1:6922341-6923608	-	-	IGV_LINK	1.83775	0.114242	0	0.362897	OK	15.236	0.943995	0	2.25319	OK	OK	3.04669
Csa7G021910	-	-	Csa7G021910	'CM0216.210.nc protein; contains IPR004320 (Protein of unknown function DUF241, plant)	-	Chr7:1193421-1194442	-	-	IGV_LINK	0.918877	0.0582007	0	0.23735	OK	7.61799	0.48089	0	1.19507	OK	NOTEST	3.0466
Csa5G146300	-	-	Csa5G146300	'Ethylene-responsive transcription factor; contains IPR016177 (DNA-binding, integrase-type)	-	Chr5:4057630-4058950	-	-	IGV_LINK	58.8082	4.50135	0	10.7514	OK	487.551	37.1668	0.872897	73.4608	OK	OK	3.04559
Csa7G074920	-	-	Csa7G074920	'Methylesterase; contains IPR000639 (Epoxide hydrolase-like)	-	Chr7:5164929-5165866	-	-	IGV_LINK	0.918877	0.0717683	0	0.292681	OK	7.61799	0.592528	0	1.47251	OK	OK	3.04547
Csa3G143510	-	-	Csa3G143510	'Nucleoside/nucleotide kinase-like protein; contains IPR010488 (Zeta toxin domain), IPR027417 (P-loop containing nucleoside triphosphate hydrolase)	-	Chr3:9448993-9451809	-	-	IGV_LINK	839.854	25.2741	0.960757	49.5874	OK	6944.34	208.644	0	494.874	OK	OK	3.04531
Csa4G269210	-	-	Csa4G269210	'Harpin-induced protein-like; contains IPR004864 (Late embryogenesis abundant protein, LEA-14)	-	Chr4:10669979-10670769	-	-	IGV_LINK	0.918877	0.080049	0	0.32645	OK	7.61799	0.660579	0	1.64162	OK	OK	3.04478
Csa6G007440	-	-	Csa6G007440	'Auxin-responsive family protein; contains IPR003676 (Auxin responsive SAUR protein)	-	Chr6:679429-684374	-	-	IGV_LINK	0.918877	0.105399	0	0.42983	OK	7.61799	0.868497	0	2.15833	OK	OK	3.04266
CsaUNG031640	-	-	CsaUNG031640	'Transcription factor, putative; contains IPR015300 (DNA-binding pseudobarrel domain), IPR016177 (DNA-binding, integrase-type)	-	Scaffold000143_3:17664-18878	-	-	IGV_LINK	66.1592	3.41232	0	8.25925	OK	546.319	28.1003	0.811433	55.3893	OK	OK	3.04176
Csa2G027440	-	-	Csa2G027440	'Lipoxygenase; contains IPR000907 (Lipoxygenase)	-	Chr2:2845861-2846718	-	-	IGV_LINK	10.1077	1.54654	0	3.75323	OK	83.7979	12.718	0	27.5511	OK	OK	3.03976
Csa1G186610	-	-	Csa1G186610	'SdcS: sodium-dependent dicarboxylate transporter; contains IPR001898 (Sodium/sulphate symporter)	-	Chr1:11270406-11274959	-	-	IGV_LINK	615.648	18.2591	0	39.3381	OK	5024.61	150.131	0	345.057	OK	OK	3.03954
Csa1G005770	-	-	Csa1G005770	'Unknown protein	-	Chr1:1157878-1158351	-	-	IGV_LINK	0.918877	0.165083	0	0.673229	OK	7.61799	1.35572	0	3.36915	OK	OK	3.0378
Csa7G404810	-	-	Csa7G404810	'Unknown protein	-	Chr7:15467630-15468061	-	-	IGV_LINK	5.51326	1.15245	0	2.97475	OK	45.7079	9.45092	0	22.4566	OK	OK	3.03575
Csa6G497070	-	-	Csa6G497070	'Receptor-like protein kinase 3; contains IPR001611 (Leucine-rich repeat), IPR003591 (Leucine-rich repeat, typical subtype), IPR011009 (Protein kinase-like domain), IPR013210 (Leucine-rich repeat-containing N-terminal, type 2)	-	Chr6:24314557-24318042	-	-	IGV_LINK	1560.25	26.8393	0.382741	53.2958	OK	12799.3	219.97	0	502.079	OK	OK	3.03489
Csa6G091870	-	-	Csa6G091870	'Light-regulated protein, putative; contains IPR009856 (Light regulated Lir1)	-	Chr6:6203957-6205109	-	-	IGV_LINK	892.23	62.4123	2.1643	122.66	OK	7329.6	510.805	0	1206.83	OK	OK	3.03287
Csa6G057090	-	-	Csa6G057090	'Unknown protein	-	Chr6:4435552-4436045	-	-	IGV_LINK	2.75663	0.739847	0	2.16002	OK	22.854	6.05168	0	14.3074	OK	OK	3.03204
Csa2G354780	-	-	Csa2G354780	'Sigma factor sigb regulation protein rsbq, putative	-	Chr2:16554248-16555611	-	-	IGV_LINK	352.849	17.0815	0.0361471	34.1268	OK	2892.66	139.673	0	293.405	OK	OK	3.03155
Csa1G587980	-	-	Csa1G587980	'Beta-galactosidase; contains IPR001944 (Glycoside hydrolase, family 35), IPR017853 (Glycoside hydrolase, superfamily)	-	Chr1:22127895-22132955	-	-	IGV_LINK	32.1607	0.918825	0	2.19246	OK	263.365	7.51283	0	16.043	OK	OK	3.03149
Csa1G471470	-	-	Csa1G471470	'Malate dehydrogenase	-	Chr1:17035848-17036304	-	-	IGV_LINK	0.918877	0.269295	0	1.09822	OK	7.61799	2.20068	0	5.46899	OK	OK	3.03069
Csa6G006820	-	-	Csa6G006820	'Harpin-induced 1; contains IPR004864 (Late embryogenesis abundant protein, LEA-14)	-	Chr6:599128-599972	-	-	IGV_LINK	11.9454	0.956684	0	2.29681	OK	97.9456	7.81088	0	16.7596	OK	OK	3.02937
Csa3G207900	-	-	Csa3G207900	'Putative endonuclease or glycosyl hydrolase; contains IPR021139 (NYN domain, limkain-b1-type), IPR024768 (Limkain-b1), IPR025605 (OST-HTH/LOTUS domain)	-	Chr3:14117524-14121082	-	-	IGV_LINK	590.838	16.7826	0.302577	33.2625	OK	4830.89	136.89	0	289.186	OK	OK	3.02799
Csa4G000860	-	-	Csa4G000860	'Unknown protein	-	Chr4:198834-199156	-	-	IGV_LINK	2.75663	0.994669	0	2.90399	OK	22.854	8.11102	0	19.1761	OK	OK	3.0276
Csa1G033200	-	-	Csa1G033200	'MYB transcription factor; contains IPR009057 (Homeodomain-like)	-	Chr1:3548196-3549617	-	-	IGV_LINK	20.2153	1.35232	0	3.20991	OK	165.419	11.0265	0	22.9137	OK	OK	3.02747
Csa6G409340	-	-	Csa6G409340	'Unknown protein	-	Chr6:18794435-18796167	-	-	IGV_LINK	25.7286	9.53321	0	22.6605	OK	213.304	77.7182	0	164.683	OK	OK	3.02722
Csa3G808890	-	-	Csa3G808890	'Unknown protein	-	Chr3:30953506-30953841	-	-	IGV_LINK	1.83775	1.05407	0	3.34833	OK	15.236	8.56094	0	20.4338	OK	OK	3.02179
Csa2G377970	-	-	Csa2G377970	'MTD1	-	Chr2:19074804-19075891	-	-	IGV_LINK	356.524	26.1327	0.0767662	52.1887	OK	2899.19	211.678	0	446.612	OK	OK	3.01795
Csa6G517220	-	-	Csa6G517220	'Putative auxin/aluminum-responsive protein; contains IPR024286 (Domain of unknown function DUF3700)	-	Chr6:27137341-27138800	-	-	IGV_LINK	347.336	23.1486	0.019779	46.2775	OK	2815.39	186.97	0	391.456	OK	OK	3.01381
Csa2G381810	-	-	Csa2G381810	'Unknown protein	-	Chr2:19625817-19628628	-	-	IGV_LINK	84.5367	2.5861	0	5.59901	OK	683.443	20.8734	0.750711	40.9962	OK	OK	3.01282
Csa3G901020	-	-	Csa3G901020	'Lysine-specific demethylase 5B; contains IPR003347 (JmjC domain), IPR003349 (Transcription factor jumonji, JmjN), IPR004198 (Zinc finger, C5HC2-type)	-	Chr3:38810582-38819413	-	-	IGV_LINK	117.616	2.61788	0	6.08607	OK	950.072	21.1211	0.634619	41.6075	OK	OK	3.01221
Csa3G695850	-	-	Csa3G695850	'T6D22.8	-	Chr3:26415040-26416678	-	-	IGV_LINK	17.4587	2.05085	0	4.89021	OK	141.477	16.5156	0	34.6365	OK	OK	3.00954
Csa6G179470	-	-	Csa6G179470	'Unknown protein	-	Chr6:11689996-11690319	-	-	IGV_LINK	1.83775	4.38075	0	13.9158	OK	15.236	35.2438	0	84.1223	OK	OK	3.00812
Csa5G635370	-	-	Csa5G635370	'Plasma membrane H+-ATPase; contains IPR001757 (Cation-transporting P-type ATPase), IPR023214 (HAD-like domain), IPR023298 (P-type ATPase, transmembrane domain)	-	Chr5:26121802-26132188	-	-	IGV_LINK	152.534	2.83491	0	8.37924	OK	1222.14	22.6916	0	47.414	OK	OK	3.00078
Csa1G575040	-	-	Csa1G575040	'Unknown protein	-	Chr1:21775260-21775969	-	-	IGV_LINK	406.144	40.745	0.507658	80.9824	OK	3265.94	325.9	0	673.431	OK	OK	2.99973
Csa7G407820	-	-	Csa7G407820	'WRKY transcription factor; contains IPR003657 (DNA-binding WRKY)	-	Chr7:15832336-15835526	-	-	IGV_LINK	7.35102	0.467262	0	1.16357	OK	58.7674	3.72288	0	8.87882	OK	OK	2.99411
Csa6G523990	-	-	Csa6G523990	'F-box family protein; contains IPR001810 (F-box domain, cyclin-like)	-	Chr6:28167636-28170151	-	-	IGV_LINK	1618.14	50.2469	0.618923	99.8749	OK	12898.3	399.859	0	912.347	OK	OK	2.99239
Csa6G501230	-	-	Csa6G501230	'Unknown protein	-	Chr6:25079398-25079828	-	-	IGV_LINK	500.788	105.09	2.61223	207.567	OK	3995.09	829.249	0	1725.67	OK	OK	2.98018
Csa3G740800	-	-	Csa3G740800	'Myb transcription factor-like protein; contains IPR009057 (Homeodomain-like)	-	Chr3:28730778-28731810	-	-	IGV_LINK	3.67551	1.04885	0	2.85364	OK	29.3837	8.26745	0	19.7549	OK	OK	2.97863
Csa4G003640	-	-	Csa4G003640	'E3 ubiquitin-protein ligase MARCH3; contains IPR011016 (Zinc finger, RING-CH-type), IPR013083 (Zinc finger, RING/FYVE/PHD-type), IPR022143 (Protein of unknown function DUF3675)	-	Chr4:665970-668856	-	-	IGV_LINK	39.5117	2.81158	0	6.67608	OK	311.249	22.0641	0	47.4399	OK	OK	2.97225
Csa7G253810	-	-	Csa7G253810	'Sugar transporter, putative; contains IPR005828 (General substrate transporter), IPR016196 (Major facilitator superfamily domain, general substrate transporter)	-	Chr7:9200890-9203736	-	-	IGV_LINK	7.35102	0.229729	0	0.57207	OK	57.6791	1.79955	0	4.28409	OK	OK	2.96963
Csa5G148770	-	-	Csa5G148770	'Glutaredoxin family protein; contains IPR012336 (Thioredoxin-like fold)	-	Chr5:4412830-4414734	-	-	IGV_LINK	283.933	10.8848	0	23.3379	OK	2225.54	85.1439	0	180.54	OK	OK	2.96759
Csa4G618540	-	-	Csa4G618540	'UDP-glucosyltransferase; contains IPR002213 (UDP-glucuronosyl/UDP-glucosyltransferase)	-	Chr4:19801681-19803694	-	-	IGV_LINK	13.7832	0.50665	0	1.21166	OK	107.74	3.95263	0	8.43141	OK	OK	2.96375
Csa6G519600	-	-	Csa6G519600	'At1g29190/F28N24_12; contains IPR025322 (Protein of unknown function DUF4228)	-	Chr6:27619636-27620558	-	-	IGV_LINK	298.635	21.4209	0	46.096	OK	2338.72	167.115	0	353.284	OK	OK	2.96375
Csa6G150560	-	-	Csa6G150560	'Senescence-associated protein, putative	-	Chr6:10584164-10585562	-	-	IGV_LINK	1562.09	75.4167	1.00239	149.831	OK	12207.3	587.845	0	1337.23	OK	OK	2.96248
Csa2G021000	-	-	Csa2G021000	'Kunitz trypsin inhibitor 4; contains IPR002160 (Proteinase inhibitor I3, Kunitz legume)	-	Chr2:2539332-2540254	-	-	IGV_LINK	4.59439	0.385824	0	1.01425	OK	35.9134	3.00245	0	7.05127	OK	OK	2.96013
Csa5G504120	-	-	Csa5G504120	'Unknown protein	-	Chr5:17558557-17559194	-	-	IGV_LINK	7.35102	1.15103	0	2.86629	OK	57.6791	8.95678	0	21.323	OK	OK	2.96006
Csa2G361600	-	-	Csa2G361600	'Unknown protein	-	Chr2:17264936-17266328	-	-	IGV_LINK	9.18877	5.42961	0	13.2785	OK	72.9151	42.199	0	101.655	OK	OK	2.95829
Csa3G198490	-	-	Csa3G198490	'Indole-3-acetic acid-amido synthetase GH3.3, putative; contains IPR004993 (GH3 auxin-responsive promoter)	-	Chr3:13605947-13608153	-	-	IGV_LINK	42.2684	1.22982	0	2.76005	OK	338.456	9.54609	0	19.972	OK	OK	2.95647
Csa2G365080	-	-	Csa2G365080	'Zinc finger protein CONSTANS-like protein; contains IPR000315 (Zinc finger, B-box)	-	Chr2:17593659-17594901	-	-	IGV_LINK	44.1061	2.7323	0	6.4798	OK	342.81	21.1665	0	42.3371	OK	OK	2.9536
Csa6G518920	-	-	Csa6G518920	'Isoamyl acetate-hydrolyzing esterase, putative; contains IPR001087 (Lipase, GDSL)	-	Chr6:27531100-27534439	-	-	IGV_LINK	61.5648	3.41876	0	8.17113	OK	475.58	26.3315	0.583239	52.0797	OK	OK	2.94524
Csa2G012130	-	-	Csa2G012130	'DNA-binding storekeeper protein-related transcriptional regulator; contains IPR007592 (Protein of unknown function DUF573)	-	Chr2:2173393-2177464	-	-	IGV_LINK	1.83775	0.0997786	0	1.75373	OK	14.1477	0.765912	0	5.18396	OK	OK	2.94038
Csa2G238880	-	-	Csa2G238880	'Non-symbiotic hemoglobin, putative; contains IPR000971 (Globin), IPR009050 (Globin-like)	-	Chr2:11722507-11723573	-	-	IGV_LINK	81.7801	8.03883	0	17.4385	OK	630.117	61.6161	2.09196	121.14	OK	OK	2.93825
Csa6G136580	-	-	Csa6G136580	'Putative myb-related transcription factor; contains IPR009057 (Homeodomain-like)	-	Chr6:9599637-9602964	-	-	IGV_LINK	1.83775	0.151482	0	0.481193	OK	14.1477	1.16106	0	2.78039	OK	OK	2.93822
Csa1G479110	-	-	Csa1G479110	'Unknown protein	-	Chr1:17289110-17289507	-	-	IGV_LINK	1.83775	0.442613	0	1.40599	OK	14.1477	3.36565	0	8.05973	OK	OK	2.92677
Csa1G073900	-	-	Csa1G073900	'Plant-specific domain TIGR01615 family protein; contains IPR006502 (Protein of unknown function DUF506, plant)	-	Chr1:7618834-7620046	-	-	IGV_LINK	509.058	32.5509	0.835495	64.2663	OK	3876.47	247.032	0	513.052	OK	OK	2.92393
Csa2G351820	-	-	Csa2G351820	'Vacuolar processing enzyme a; contains IPR001096 (Peptidase C13, legumain)	-	Chr2:16240368-16245469	-	-	IGV_LINK	1170.65	30.592	0.955634	60.2285	OK	8851.02	230.977	0	534.962	OK	OK	2.91652
Csa3G826650	-	-	Csa3G826650	'Aquaporin; contains IPR000425 (Major intrinsic protein), IPR023271 (Aquaporin-like)	-	Chr3:32788535-32791707	-	-	IGV_LINK	165.398	9.08125	0	18.8684	OK	1247.17	68.2766	1.9387	134.614	OK	OK	2.91043
Csa3G778280	-	-	Csa3G778280	'Short-chain dehydrogenase/reductase 2; contains IPR002347 (Glucose/ribitol dehydrogenase)	-	Chr3:30016272-30017845	-	-	IGV_LINK	2.75663	0.2107	0	0.61515	OK	20.6774	1.57403	0	3.71242	OK	OK	2.9012
Csa6G363010	-	-	Csa6G363010	'Ankyrin repeat family protein; contains IPR026961 (PGG domain)	-	Chr6:16404445-16405590	-	-	IGV_LINK	5.51326	0.446887	0	1.15352	OK	41.3548	3.33765	0	7.87713	OK	OK	2.90085
Csa4G361820	-	-	Csa4G361820	'NAC domain-containing protein, putative; contains IPR003441 (No apical meristem (NAM) protein)	-	Chr4:14624273-14625865	-	-	IGV_LINK	93.7255	4.74285	0	10.2043	OK	699.767	35.3154	1.28631	69.3444	OK	OK	2.89647
Csa6G046280	-	-	Csa6G046280	'Unknown protein	-	Chr6:3728901-3730412	-	-	IGV_LINK	8.2699	1.36254	0	3.36691	OK	62.0322	10.1316	0	24.146	OK	OK	2.8945
Csa6G138620	-	-	Csa6G138620	'Zinc finger protein CONSTANS-like protein; contains IPR010402 (CCT domain)	-	Chr6:9718587-9720070	-	-	IGV_LINK	107.509	8.39689	0	17.9141	OK	800.977	62.3001	2.36378	122.236	OK	OK	2.89131
Csa4G280500	-	-	Csa4G280500	'Kelch-like protein 3; contains IPR001810 (F-box domain, cyclin-like), IPR015916 (Galactose oxidase, beta-propeller)	-	Chr4:10872005-10873318	-	-	IGV_LINK	584.406	27.5207	0.867274	54.1742	OK	4331.37	203.461	0	425.685	OK	OK	2.88616
Csa6G445240	-	-	Csa6G445240	'Phenylalanine ammonia-lyase; contains IPR001106 (Aromatic amino acid lyase), IPR023144 (Phenylalanine ammonia-lyase, shielding domain), IPR024083 (Fumarase/histidase, N-terminal)	-	Chr6:20825533-20828777	-	-	IGV_LINK	128.643	3.16868	0	6.6847	OK	946.807	23.2908	0.863521	45.718	OK	OK	2.8778
Csa7G032250	-	-	Csa7G032250	'Unknown protein	-	Chr7:1813278-1813697	-	-	IGV_LINK	8.2699	1.81328	0	4.48073	OK	60.9439	13.2117	0	31.6614	OK	OK	2.86514
Csa3G889800	-	-	Csa3G889800	'F-box family protein	-	Chr3:37781528-37784014	-	-	IGV_LINK	1016.28	40.6155	1.45158	79.7794	OK	7394.89	294.907	0	696.436	OK	OK	2.86016
Csa2G429010	-	-	Csa2G429010	'Alcohol acetyltransferase; contains IPR003480 (Transferase), IPR023213 (Chloramphenicol acetyltransferase-like domain)	-	Chr2:22353819-22356190	-	-	IGV_LINK	59.727	2.2369	0	5.32688	OK	434.225	16.2302	0.273089	32.1873	OK	OK	2.85911
Csa2G373470	-	-	Csa2G373470	'Alpha/beta fold hydrolase family protein; contains IPR022742 (Alpha/beta hydrolase, N-terminal)	-	Chr2:18678243-18681173	-	-	IGV_LINK	490.681	19.4505	0.463223	38.4378	OK	3555.43	140.639	0	290.995	OK	OK	2.85412
Csa5G609630	-	-	Csa5G609630	'Cinnamoyl-CoA reductase; contains IPR001509 (NAD-dependent epimerase/dehydratase), IPR016040 (NAD(P)-binding domain)	-	Chr5:23577263-23579434	-	-	IGV_LINK	45.9439	2.95898	0	7.0276	OK	333.015	21.3741	0	42.828	OK	OK	2.85269
Csa5G638330	-	-	Csa5G638330	'Putative chorismate mutase; contains IPR008238 (Chorismate mutase, AroQ class, eukaryotic type)	-	Chr5:26532533-26535457	-	-	IGV_LINK	285.771	11.3869	0	24.4296	OK	2067.74	82.2166	0	175.101	OK	OK	2.85206
Csa5G571560	-	-	Csa5G571560	'Calmodulin; contains IPR011992 (EF-hand-like domain)	-	Chr5:19991840-19992636	-	-	IGV_LINK	15.6209	1.34769	0	3.22523	OK	113.182	9.71998	0	20.6709	OK	OK	2.85046
Csa4G308490	-	-	Csa4G308490	'N-hydroxycinnamoyl/benzoyltransferase 5; contains IPR003480 (Transferase), IPR023213 (Chloramphenicol acetyltransferase-like domain)	-	Chr4:12611640-12613427	-	-	IGV_LINK	149.777	4.97974	0	10.4068	OK	1080.67	35.8661	1.22264	70.5095	OK	OK	2.84848
Csa4G004860	-	-	Csa4G004860	'F-box family protein; contains IPR001810 (F-box domain, cyclin-like), IPR015916 (Galactose oxidase, beta-propeller)	-	Chr4:789384-791044	-	-	IGV_LINK	820.558	30.9413	0.686942	61.1957	OK	5893.06	222.271	0	488.677	OK	OK	2.84472
Csa7G222870	-	-	Csa7G222870	'Phloem filament protein; contains IPR009994 (Phloem filament PP1)	-	Chr7:7967035-7967647	-	-	IGV_LINK	644.133	137.315	4.7457	269.884	OK	4672	984.986	0	2071.67	OK	OK	2.84262
Csa4G641690	-	-	Csa4G641690	'MYB transcription factor; contains IPR009057 (Homeodomain-like)	-	Chr4:21428965-21430122	-	-	IGV_LINK	139.669	7.62177	0	15.9972	OK	1003.4	54.5966	1.96679	107.226	OK	OK	2.84061
Csa1G032440	-	-	Csa1G032440	'Putative At5g37260-like protein; contains IPR009057 (Homeodomain-like)	-	Chr1:3442755-3446260	-	-	IGV_LINK	240.746	5.71464	0	12.205	OK	1726.02	40.9191	0.310147	81.528	OK	OK	2.84004
Csa2G373480	-	-	Csa2G373480	'Lachrymatory-factor synthase; contains IPR019587 (Polyketide cyclase/dehydrase), IPR023393 (START-like domain)	-	Chr2:18681530-18682512	-	-	IGV_LINK	82.699	5.4911	0	11.904	OK	594.203	39.315	1.26211	77.3678	OK	OK	2.83991
Csa6G460000	-	-	Csa6G460000	'Cysteine proteinase inhibitor, putative; contains IPR000010 (Proteinase inhibitor I25, cystatin), IPR027214 (Cystatin)	-	Chr6:21834535-21834847	-	-	IGV_LINK	6.43214	2.48316	0	6.2657	OK	46.7962	17.7577	0	42.1395	OK	OK	2.8382
Csa6G227020	-	-	Csa6G227020	'Protein trichome birefringence-like 38; contains IPR025846 (PMR5 N-terminal domain), IPR026057 (PC-Esterase)	-	Chr6:13149534-13154336	-	-	IGV_LINK	687.32	28.845	1.0407	56.6493	OK	4923.4	206.16	0	435.234	OK	OK	2.83737
Csa4G000600	-	-	Csa4G000600	'Peptidase M50 family	-	Chr4:58428-62356	-	-	IGV_LINK	272.907	7.73915	0	16.5709	OK	1952.38	55.2824	0	118.129	OK	OK	2.83657
Csa2G351600	-	-	Csa2G351600	'Unknown protein	-	Chr2:16126255-16130497	-	-	IGV_LINK	22.0531	3.7605	0	34.1112	OK	158.89	26.8508	0	88.6413	OK	OK	2.83597
Csa1G613540	-	-	Csa1G613540	'Xanthine dehydrogenase, putative; contains IPR012675 (Beta-grasp domain), IPR016166 (FAD-binding, type 2), IPR016208 (Aldehyde oxidase/xanthine dehydrogenase)	-	Chr1:24086428-24099456	-	-	IGV_LINK	1369.13	17.5293	0.195158	34.8635	OK	9716.2	125.044	0	279.848	OK	OK	2.8346
Csa1G525320	-	-	Csa1G525320	'Unknown protein	-	Chr1:18363872-18366134	-	-	IGV_LINK	372.145	16.045	0.0997237	31.9903	OK	2658.68	114.366	0	240.243	OK	OK	2.83346
Csa1G025960	-	-	Csa1G025960	'WRKY transcription factor 1; contains IPR003657 (DNA-binding WRKY)	-	Chr1:2968076-2970765	-	-	IGV_LINK	115.779	3.61192	0	7.6699	OK	823.831	25.6582	0.975422	50.3409	OK	OK	2.82858
Csa4G296140	-	-	Csa4G296140	'Catalytic/ hydrolase; contains IPR006402 (HAD-superfamily hydrolase, subfamily IA, variant 3), IPR023214 (HAD-like domain)	-	Chr4:11987272-11990583	-	-	IGV_LINK	135.075	7.57937	0	15.9414	OK	962.043	53.8214	1.98202	105.661	OK	OK	2.82803
Csa1G065970	-	-	Csa1G065970	'Thioredoxin; contains IPR005746 (Thioredoxin), IPR012336 (Thioredoxin-like fold)	-	Chr1:6942580-6944911	-	-	IGV_LINK	2731.82	173.235	0	364.495	OK	19464	1230.12	0	2909.7	OK	OK	2.828
Csa2G074130	-	-	Csa2G074130	'Resistance protein; contains IPR002182 (NB-ARC)	-	Chr2:5810882-5814239	-	-	IGV_LINK	0.918877	0.0191417	0	0.0780623	OK	6.52971	0.135873	0	0.343958	OK	NOTEST	2.82747
Csa7G049260	-	-	Csa7G049260	'Protein phosphatase 2c, putative; contains IPR001932 (Protein phosphatase 2C (PP2C)-like), IPR015655 (Protein phosphatase 2C)	-	Chr7:3159428-3161108	-	-	IGV_LINK	25.7286	1.4793	0	3.51632	OK	182.832	10.48	0	22.0317	OK	OK	2.82465
Csa4G242880	-	-	Csa4G242880	'Putative integral membrane protein; contains IPR005134 (Uncharacterised protein family UPF0114)	-	Chr4:10139593-10143800	-	-	IGV_LINK	67.9969	3.99529	0	9.63481	OK	483.198	28.3025	0.651205	55.9539	OK	OK	2.82456
Csa4G247410	-	-	Csa4G247410	'Dbj|BAA92731.1; contains IPR009606 (Protein of unknown function DUF1218)	-	Chr4:10261147-10262912	-	-	IGV_LINK	8.2699	0.775922	0	1.91735	OK	58.7674	5.48637	0	13.0847	OK	OK	2.82187
Csa1G024160	-	-	Csa1G024160	'Myb transcription factor; contains IPR009057 (Homeodomain-like)	-	Chr1:2406891-2407988	-	-	IGV_LINK	1.83775	0.173033	0	0.549651	OK	13.0594	1.22346	0	2.93795	OK	OK	2.82184
Csa7G351900	-	-	Csa7G351900	'S-RNase; contains IPR001568 (Ribonuclease T2-like)	-	Chr7:12563486-12566063	-	-	IGV_LINK	76.2668	11.3771	0	26.7877	OK	543.054	80.3713	0	161.188	OK	OK	2.82054
Csa6G515500	-	-	Csa6G515500	'Receptor-like protein kinase; contains IPR011009 (Protein kinase-like domain)	-	Chr6:26801277-26802024	-	-	IGV_LINK	0.918877	0.125546	0	0.511994	OK	6.52971	0.885697	0	2.24211	OK	OK	2.8186
Csa7G049160	-	-	Csa7G049160	'Unknown protein; contains IPR012881 (Protein of unknown function DUF1685)	-	Chr7:3089886-3090726	-	-	IGV_LINK	262.799	21.1736	0	45.2517	OK	1860.97	149.295	0.252221	298.338	OK	OK	2.81783
Csa6G486830	-	-	Csa6G486830	'Putative ABC superfamily ATP binding cassette transporter; contains IPR021899 (Protein of unknown function DUF3511)	-	Chr6:22642266-22642781	-	-	IGV_LINK	1.83775	0.289447	0	0.91945	OK	13.0594	2.03977	0	4.8982	OK	OK	2.81703
Csa1G690330	-	-	Csa1G690330	'Unknown protein	-	Chr1:27795571-27796665	-	-	IGV_LINK	0.918877	0.150929	0	0.61551	OK	6.52971	1.06325	0	2.69157	OK	OK	2.81653
Csa7G354530	-	-	Csa7G354530	'Plant-specific domain TIGR01615 family protein; contains IPR006502 (Protein of unknown function DUF506, plant)	-	Chr7:12740252-12741296	-	-	IGV_LINK	22.9719	1.41652	0	3.35091	OK	162.154	9.96617	0	20.7266	OK	OK	2.81468
Csa5G072680	-	-	Csa5G072680	'Short-chain dehydrogenase/reductase SDR; contains IPR002347 (Glucose/ribitol dehydrogenase)	-	Chr5:2197383-2201169	-	-	IGV_LINK	20.2153	1.41778	0	3.3653	OK	142.565	9.96139	0	20.8812	OK	OK	2.81271
Csa2G234590	-	-	Csa2G234590	'Unknown protein	-	Chr2:11446452-11446869	-	-	IGV_LINK	0.918877	0.203132	0	0.828399	OK	6.52971	1.42706	0	3.61254	OK	OK	2.81255
Csa3G346910	-	-	Csa3G346910	'Little protein 1	-	Chr3:18133990-18134401	-	-	IGV_LINK	0.918877	0.208266	0	0.849338	OK	6.52971	1.46276	0	3.70292	OK	OK	2.81219
Csa6G487570	-	-	Csa6G487570	'ABC transporter ATP-binding protein; contains IPR027417 (P-loop containing nucleoside triphosphate hydrolase)	-	Chr6:22849319-22854972	-	-	IGV_LINK	2248.49	51.0882	0	108.42	OK	15804.1	358.651	0	833.713	OK	OK	2.81152
Csa7G419640	-	-	Csa7G419640	'Autophagy 8h, putative; contains IPR004241 (Autophagy protein Atg8 ubiquitin-like)	-	Chr7:16057302-16059213	-	-	IGV_LINK	496.194	59.9963	1.4634	118.529	OK	3504.28	420.997	0	871.166	OK	OK	2.81086
Csa1G004110	-	-	Csa1G004110	'Unknown protein	-	Chr1:645458-645836	-	-	IGV_LINK	1.83775	0.483627	0	1.53627	OK	13.0594	3.39147	0	8.14412	OK	OK	2.80995
Csa3G781050	-	-	Csa3G781050	'RNA pyrophosphohydrolase	-	Chr3:30192235-30192540	-	-	IGV_LINK	22.9719	19.9317	0	47.15	OK	164.331	139.303	0	289.622	OK	OK	2.8051
Csa4G026790	-	-	Csa4G026790	'Unknown protein	-	Chr4:2823614-2824188	-	-	IGV_LINK	0.918877	0.370183	0	1.50965	OK	6.52971	2.58466	0	6.54298	OK	OK	2.80367
Csa6G486690	-	-	Csa6G486690	'Unknown protein	-	Chr6:22552038-22558749	-	-	IGV_LINK	0.918877	0.637542	0	54.8804	OK	6.52971	4.4324	0	113.202	OK	OK	2.7975
Csa7G037590	-	-	Csa7G037590	'Unknown protein	-	Chr7:2012732-2013778	-	-	IGV_LINK	156.209	14.2087	0	29.6171	OK	1087.2	98.413	2.89745	193.928	OK	OK	2.79208
Csa1G269870	-	-	Csa1G269870	'AP2 domain-containing transcription factor; contains IPR015300 (DNA-binding pseudobarrel domain), IPR016177 (DNA-binding, integrase-type)	-	Chr1:13085444-13086464	-	-	IGV_LINK	101.077	6.40965	0	13.7262	OK	701.943	44.3628	1.61831	87.1074	OK	OK	2.79103
Csa1G269860	-	-	Csa1G269860	'Unknown protein	-	Chr1:13071872-13075066	-	-	IGV_LINK	7.35102	0.811919	0	2.02184	OK	51.1494	5.61634	0	13.324	OK	OK	2.79022
Csa4G016450	-	-	Csa4G016450	'Acyltransferase 1; contains IPR003480 (Transferase), IPR023213 (Chloramphenicol acetyltransferase-like domain)	-	Chr4:2151029-2152650	-	-	IGV_LINK	222.368	9.67297	0	20.4926	OK	1536.66	66.6895	1.06064	132.318	OK	OK	2.78543
Csa2G000160	-	-	Csa2G000160	'DENN domain containing protein, expressed; contains IPR001194 (DENN domain), IPR005112 (dDENN domain), IPR005113 (uDENN domain)	-	Chr2:116000-123046	-	-	IGV_LINK	747.047	15.4006	0.554211	30.247	OK	5137.79	105.801	0	224.058	OK	OK	2.78029
Csa7G017670	-	-	Csa7G017670	'F-box/LRR-repeat protein; contains IPR001810 (F-box domain, cyclin-like), IPR006553 (Leucine-rich repeat, cysteine-containing subtype)	-	Chr7:1021056-1024787	-	-	IGV_LINK	372.145	9.68732	0.0602091	19.3144	OK	2555.29	66.4246	0	139.46	OK	OK	2.77755
Csa2G060500	-	-	Csa2G060500	'Oxysterol-binding protein-related protein; contains IPR000648 (Oxysterol-binding protein)	-	Chr2:4798693-4800709	-	-	IGV_LINK	4.59439	0.262752	0	0.690722	OK	31.5602	1.79944	0	4.24527	OK	OK	2.77577
Csa4G012390	-	-	Csa4G012390	'WRKY transcription factor, putative; contains IPR003657 (DNA-binding WRKY)	-	Chr4:1853637-1854869	-	-	IGV_LINK	4.59439	0.488333	0	1.28373	OK	31.5602	3.33559	0	7.8694	OK	OK	2.772
Csa5G623510	-	-	Csa5G623510	'IQ domain-containing protein; contains IPR000048 (IQ motif, EF-hand binding site)	-	Chr5:24858977-24862805	-	-	IGV_LINK	183.775	6.39089	0	14.3109	OK	1245	43.5603	0	90.2073	OK	OK	2.76892
Csa6G501980	-	-	Csa6G501980	'Flavoprotein wrbA; contains IPR005025 (NADPH-dependent FMN reductase), IPR010089 (Flavoprotein WrbA)	-	Chr6:25218274-25220045	-	-	IGV_LINK	497.113	41.7462	1.02213	82.4702	OK	3399.8	284.232	0	588.685	OK	OK	2.76735
Csa3G135720	-	-	Csa3G135720	'1-aminocyclopropane-1-carboxylate oxidase-like protein; contains IPR005123 (Oxoglutarate/iron-dependent dioxygenase), IPR026992 (Non-haem dioxygenase N-terminal domain), IPR027443 (Isopenicillin N synthase-like)	-	Chr3:9251165-9252671	-	-	IGV_LINK	7.35102	0.34286	0	0.853787	OK	50.0611	2.32911	0	5.53915	OK	OK	2.76409
Csa2G006790	-	-	Csa2G006790	'F-box family protein; contains IPR001810 (F-box domain, cyclin-like), IPR006553 (Leucine-rich repeat, cysteine-containing subtype)	-	Chr2:1199113-1202143	-	-	IGV_LINK	870.177	19.0371	0.7216	37.3526	OK	5917	129.297	0	276.773	OK	OK	2.7638
Csa6G010030	-	-	Csa6G010030	'Nematode-resistance protein; contains IPR009743 (Hs1pro-1, C-terminal), IPR009869 (Hs1pro-1, N-terminal)	-	Chr6:1133562-1135253	-	-	IGV_LINK	314.256	11.1098	0	23.857	OK	2137.39	75.4201	0	160.351	OK	OK	2.76312
Csa2G379920	-	-	Csa2G379920	'EG45-like domain containing protein; contains IPR014733 (Barwin-like endoglucanase)	-	Chr2:19391397-19393342	-	-	IGV_LINK	3.67551	0.309144	0	0.841096	OK	25.0305	2.09589	0	4.99253	OK	OK	2.76121
Csa7G452880	-	-	Csa7G452880	'Myb transcription factor; contains IPR009057 (Homeodomain-like)	-	Chr7:19081192-19084092	-	-	IGV_LINK	227.882	9.93699	0	21.06	OK	1547.54	67.3253	1.03851	133.612	OK	OK	2.76027
Csa4G641500	-	-	Csa4G641500	'N-hydroxycinnamoyl/benzoyltransferase 6; contains IPR003480 (Transferase), IPR023213 (Chloramphenicol acetyltransferase-like domain)	-	Chr4:21319643-21321108	-	-	IGV_LINK	6.43214	0.26722	0	0.674271	OK	43.5314	1.80449	0	4.26231	OK	OK	2.75549
Csa6G227040	-	-	Csa6G227040	'At2g31130/T16B12.6	-	Chr6:13206040-13210424	-	-	IGV_LINK	440.142	16.7772	0.26143	33.2929	OK	2942.72	113.184	0	231.431	OK	OK	2.75409
Csa7G046680	-	-	Csa7G046680	'Unknown protein; contains IPR022251 (Protein of unknown function wound-induced)	-	Chr7:2774099-2774790	-	-	IGV_LINK	53.2949	5.53301	0	13.1278	OK	360.222	37.1918	0.132653	74.251	OK	OK	2.74885
Csa6G095330	-	-	Csa6G095330	'Histidine kinase 3; contains IPR005467 (Signal transduction histidine kinase, core), IPR006189 (CHASE), IPR009082 (Signal transduction histidine kinase, homodimeric domain), IPR011006 (CheY-like superfamily)	-	Chr6:6593365-6599315	-	-	IGV_LINK	1175.24	18.4142	0.572271	36.2561	OK	7905.3	123.76	0	290.744	OK	OK	2.74865
Csa2G427310	-	-	Csa2G427310	'MYB transcription factor; contains IPR009057 (Homeodomain-like)	-	Chr2:22192561-22194029	-	-	IGV_LINK	246.259	10.207	0	21.7927	OK	1647.66	68.1418	0.750919	135.533	OK	OK	2.73898
Csa6G446320	-	-	Csa6G446320	'Unknown protein	-	Chr6:20871430-20874447	-	-	IGV_LINK	2.75663	0.333313	0	0.973125	OK	18.5008	2.22265	0	5.30146	OK	OK	2.73733
Csa2G348950	-	-	Csa2G348950	'Putative receptor-like protein kinase 4; contains IPR011009 (Protein kinase-like domain)	-	Chr2:15774631-15779494	-	-	IGV_LINK	22.0531	3.10816	0	21.9605	OK	148.007	20.7045	0	85.8	OK	OK	2.73581
Csa4G641590	-	-	Csa4G641590	'Ethylene-responsive transcription factor; contains IPR016177 (DNA-binding, integrase-type)	-	Chr4:21372440-21372986	-	-	IGV_LINK	2.75663	0.397935	0	1.16179	OK	18.5008	2.6503	0	6.32149	OK	OK	2.73555
Csa3G817210	-	-	Csa3G817210	'Transcription elongation factor, putative, expressed; contains IPR017923 (Transcription factor IIS, N-terminal)	-	Chr3:31715438-31719090	-	-	IGV_LINK	895.906	22.9535	0.779925	45.1271	OK	5947.47	152.169	0	325.864	OK	OK	2.72889
Csa6G087750	-	-	Csa6G087750	'Splicing factor 3a, subunit 3; contains IPR019955 (Ubiquitin supergroup), IPR024974 (Sde2 N-terminal domain)	-	Chr6:5762491-5766272	-	-	IGV_LINK	2085.85	73.1614	0	156.07	OK	13852.8	484.979	0	1113.22	OK	OK	2.72877
Csa6G518190	-	-	Csa6G518190	'Glutaredoxin C9; contains IPR011905 (Glutaredoxin-like, plant II), IPR012336 (Thioredoxin-like fold)	-	Chr6:27402819-27403662	-	-	IGV_LINK	25.7286	2.06363	0	4.90527	OK	170.861	13.646	0	28.3929	OK	OK	2.72522
Csa4G617410	-	-	Csa4G617410	'UDP-glycosyltransferase 1; contains IPR002213 (UDP-glucuronosyl/UDP-glucosyltransferase)	-	Chr4:19688862-19691261	-	-	IGV_LINK	438.305	16.8028	0.29235	33.3132	OK	2897.01	110.833	0	232.913	OK	OK	2.72161
Csa6G517000	-	-	Csa6G517000	'Unknown protein	-	Chr6:27017160-27017852	-	-	IGV_LINK	22.0531	2.2851	0	5.39971	OK	145.83	15.0276	0	31.4572	OK	OK	2.71728
Csa4G002520	-	-	Csa4G002520	'Cellulose synthase-like protein; contains IPR005150 (Cellulose synthase)	-	Chr4:585138-588366	-	-	IGV_LINK	109.346	2.03649	0	4.34018	OK	719.356	13.3841	0.493715	26.2746	OK	OK	2.71637
Csa6G439420	-	-	Csa6G439420	'Cinnamoyl-CoA reductase, putative; contains IPR001509 (NAD-dependent epimerase/dehydratase), IPR016040 (NAD(P)-binding domain)	-	Chr6:20605512-20613125	-	-	IGV_LINK	194.802	5.97975	0	12.5294	OK	1280.91	39.2553	1.06128	77.4493	OK	OK	2.71473
Csa3G902190	-	-	Csa3G902190	'PLATZ transcription factor; contains IPR006734 (Protein of unknown function DUF597)	-	Chr3:38936785-38938232	-	-	IGV_LINK	148.858	10.3587	0	21.6637	OK	980.544	67.9814	2.48062	133.482	OK	OK	2.7143
Csa5G606770	-	-	Csa5G606770	'6-phosphogluconolactonase, putative; contains IPR006148 (Glucosamine/galactosamine-6-phosphate isomerase)	-	Chr5:23033295-23036694	-	-	IGV_LINK	620.242	29.1817	0.935783	57.4276	OK	4082.15	191.203	0	398.182	OK	OK	2.71197
Csa1G587990	-	-	Csa1G587990	'Beta-galactosidase; contains IPR001944 (Glycoside hydrolase, family 35), IPR017853 (Glycoside hydrolase, superfamily)	-	Chr1:22152791-22157547	-	-	IGV_LINK	260.961	7.61801	0	16.2308	OK	1710.78	49.8637	0.411256	99.3162	OK	OK	2.7105
Csa3G446120	-	-	Csa3G446120	'ABC transporter G family member; contains IPR013525 (ABC-2 type transporter), IPR013581 (Plant PDR ABC transporter associated), IPR027417 (P-loop containing nucleoside triphosphate hydrolase)	-	Chr3:20660804-20668124	-	-	IGV_LINK	188.37	2.24581	0	4.72023	OK	1230.85	14.6653	0.425729	28.9048	OK	OK	2.7071
Csa5G139250	-	-	Csa5G139250	'Protein yippee-like; contains IPR004910 (Yippee-like protein)	-	Chr5:3465134-3466477	-	-	IGV_LINK	426.359	33.4467	0.523895	66.3695	OK	2793.63	218.239	0	457.744	OK	OK	2.70597
Csa1G524760	-	-	Csa1G524760	'Protein phosphatase 2C; contains IPR001932 (Protein phosphatase 2C (PP2C)-like), IPR015655 (Protein phosphatase 2C)	-	Chr1:18320480-18322456	-	-	IGV_LINK	371.226	13.6508	0.0816536	27.22	OK	2421.43	88.9065	0	188.2	OK	OK	2.7033
Csa7G071640	-	-	Csa7G071640	'Unknown protein; contains IPR010666 (Zinc finger, GRF-type)	-	Chr7:4676716-4677246	-	-	IGV_LINK	133.237	25.6544	0	54.0027	OK	876.069	166.988	6.2469	327.73	OK	OK	2.70247
Csa4G343590	-	-	Csa4G343590	'Cytokinin oxidase/dehydrogenase 1; contains IPR016164 (FAD-linked oxidase-like, C-terminal), IPR016166 (FAD-binding, type 2), IPR016170 (Vanillyl-alcohol oxidase/Cytokinin dehydrogenase C-terminal domain)	-	Chr4:14231375-14234059	-	-	IGV_LINK	3.67551	0.10271	0	0.279445	OK	23.9423	0.668054	0	1.59569	OK	OK	2.70139
Csa2G356600	-	-	Csa2G356600	'Ethylene-responsive transcription factor; contains IPR016177 (DNA-binding, integrase-type)	-	Chr2:16710933-16711815	-	-	IGV_LINK	18.3775	1.39275	0	3.30549	OK	119.711	9.03584	0	19.1479	OK	OK	2.69772
Csa2G239390	-	-	Csa2G239390	'Cysteine/Histidine-rich C1 domain family protein; contains IPR002219 (Protein kinase C-like, phorbol ester/diacylglycerol binding), IPR004146 (DC1), IPR011424 (C1-like)	-	Chr2:11734044-11734844	-	-	IGV_LINK	3.67551	0.315076	0	0.857236	OK	23.9423	2.04306	0	4.87998	OK	OK	2.69696
Csa4G031000	-	-	Csa4G031000	'Inositol-3-phosphate synthase; contains IPR002587 (Myo-inositol-1-phosphate synthase)	-	Chr4:3038768-3041682	-	-	IGV_LINK	304.148	11.0065	0	23.6144	OK	1962.18	70.8702	0	151.091	OK	OK	2.68682
Csa5G652280	-	-	Csa5G652280	'Carboxymethylenebutenolidase-like protein; contains IPR002925 (Dienelactone hydrolase)	-	Chr5:27983295-27984966	-	-	IGV_LINK	736.94	37.2918	1.26147	73.3221	OK	4755.8	240.013	0	505.574	OK	OK	2.68618
Csa2G009560	-	-	Csa2G009560	'Threonine aldolase 2; contains IPR015424 (Pyridoxal phosphate-dependent transferase), IPR023603 (Threonine aldolase)	-	Chr2:1750958-1755599	-	-	IGV_LINK	765.425	32.2998	1.21601	63.3837	OK	4929.93	207.569	0	438.249	OK	OK	2.68399
Csa1G025080	-	-	Csa1G025080	'C2 domain-containing protein; contains IPR008973 (C2 calcium/lipid-binding domain, CaLB)	-	Chr1:2711789-2714524	-	-	IGV_LINK	1765.16	137.681	0.816808	274.546	OK	11382.4	884.287	0	2030.85	OK	OK	2.68318
Csa1G168860	-	-	Csa1G168860	'Unknown protein	-	Chr1:10463013-10463335	-	-	IGV_LINK	1.83775	0.663112	0	2.10642	OK	11.9711	4.24863	0	10.1874	OK	OK	2.67967
Csa6G128630	-	-	Csa6G128630	'Unknown protein	-	Chr6:9088895-9094056	-	-	IGV_LINK	1.83775	0.93381	0	6.3113	OK	11.9711	5.96457	0	30.8569	OK	OK	2.67522
Csa1G045990	-	-	Csa1G045990	'U-box domain-containing protein; contains IPR013083 (Zinc finger, RING/FYVE/PHD-type), IPR016024 (Armadillo-type fold)	-	Chr1:5238472-5240296	-	-	IGV_LINK	4.59439	0.149326	0	0.392548	OK	29.3837	0.953371	0	2.27807	OK	OK	2.67457
Csa2G351610	-	-	Csa2G351610	'Mitochondrial carrier protein-like; contains IPR002067 (Mitochondrial carrier protein), IPR023395 (Mitochondrial carrier domain)	-	Chr2:16130646-16133458	-	-	IGV_LINK	285.771	17.8059	0	38.2011	OK	1828.32	113.542	0.35302	226.731	OK	OK	2.6728
Csa1G005560	-	-	Csa1G005560	'Trehalose-6-phosphate synthase, putative; contains IPR001830 (Glycosyl transferase, family 20), IPR006379 (HAD-superfamily hydrolase, subfamily IIB), IPR023214 (HAD-like domain)	-	Chr1:1041084-1043861	-	-	IGV_LINK	205.829	4.61021	0	9.768	OK	1309.21	29.289	0.757183	57.8208	OK	OK	2.66745
Csa7G447100	-	-	Csa7G447100	'Aquaporin; contains IPR000425 (Major intrinsic protein), IPR023271 (Aquaporin-like)	-	Chr7:17872701-17874101	-	-	IGV_LINK	135.075	8.21575	0	17.2799	OK	859.745	52.1236	1.9785	102.269	OK	OK	2.66547
Csa3G710780	-	-	Csa3G710780	'Chaperone protein dnaJ; contains IPR001623 (DnaJ domain)	-	Chr3:26888163-26889931	-	-	IGV_LINK	289.446	18.0559	0	38.6894	OK	1840.29	114.418	0.110653	228.725	OK	OK	2.66377
Csa7G046690	-	-	Csa7G046690	'AT4g28240/F26K10_120; contains IPR022251 (Protein of unknown function wound-induced)	-	Chr7:2780281-2781280	-	-	IGV_LINK	1670.52	108.633	0.728098	216.537	OK	10586.8	686.074	0	1570.53	OK	OK	2.6589
Csa6G507300	-	-	Csa6G507300	'Receptor-like kinase; contains IPR011009 (Protein kinase-like domain), IPR013320 (Concanavalin A-like lectin/glucanase, subgroup)	-	Chr6:25985856-25991319	-	-	IGV_LINK	2.75663	0.126698	0	0.577025	OK	17.4126	0.798345	0	2.72181	OK	OK	2.65561
Csa1G542450	-	-	Csa1G542450	'Transcription factor, putative; contains IPR011598 (Myc-type, basic helix-loop-helix (bHLH) domain)	-	Chr1:20074534-20075461	-	-	IGV_LINK	2.75663	0.196417	0	0.573451	OK	17.4126	1.23599	0	2.95869	OK	OK	2.65367
Csa5G611750	-	-	Csa5G611750	'Metal ion binding protein, putative; contains IPR006121 (Heavy metal-associated domain, HMA)	-	Chr5:23980289-23981567	-	-	IGV_LINK	57.8893	5.64897	0	13.4056	OK	365.664	35.4975	0.172162	70.8228	OK	OK	2.65166
Csa6G507480	-	-	Csa6G507480	'CM0216.240.nc protein; contains IPR004320 (Protein of unknown function DUF241, plant)	-	Chr6:26065343-26066210	-	-	IGV_LINK	36.7551	2.84585	0	6.80572	OK	230.716	17.7903	0	37.7348	OK	OK	2.64416
Csa1G002770	-	-	Csa1G002770	'Elongator complex protein, putative; contains IPR005910 (Histone acetyltransferase ELP3), IPR007197 (Radical SAM), IPR016181 (Acyl-CoA N-acyltransferase)	-	Chr1:487811-491382	-	-	IGV_LINK	965.74	30.2866	1.11336	59.4598	OK	6034.54	188.933	0	405.056	OK	OK	2.64112
Csa4G011020	-	-	Csa4G011020	'Pentatricopeptide repeat-containing protein; contains IPR002885 (Pentatricopeptide repeat)	-	Chr4:1606717-1609197	-	-	IGV_LINK	63.4025	2.03358	0	5.5183	OK	396.136	12.684	0	29.2737	OK	OK	2.64091
Csa2G361410	-	-	Csa2G361410	'Unknown protein	-	Chr2:17181043-17181382	-	-	IGV_LINK	5.51326	1.78914	0	4.6182	OK	34.8251	11.1278	0	26.3481	OK	OK	2.63683
Csa3G199590	-	-	Csa3G199590	'Putative MYB family transcription factor; contains IPR009057 (Homeodomain-like)	-	Chr3:13723860-13724562	-	-	IGV_LINK	18.3775	1.86814	0	4.43375	OK	114.27	11.5532	0	24.5546	OK	OK	2.62862
Csa7G014590	-	-	Csa7G014590	'Chaperone protein DnaJ; contains IPR001623 (DnaJ domain), IPR012677 (Nucleotide-binding, alpha-beta plait)	-	Chr7:910220-914594	-	-	IGV_LINK	555.002	15.5735	0	31.2349	OK	3421.57	96.1468	0	199.402	OK	OK	2.62614
Csa6G511610	-	-	Csa6G511610	'Unknown protein	-	Chr6:26361488-26362688	-	-	IGV_LINK	2.75663	2.29806	0	6.70932	OK	17.4126	14.1855	0	33.9571	OK	OK	2.62593
Csa6G012810	-	-	Csa6G012810	'Ethylene-responsive transcription factor 1; contains IPR016177 (DNA-binding, integrase-type)	-	Chr6:1376311-1378442	-	-	IGV_LINK	12.8643	0.49001	0	1.17097	OK	79.4448	3.01997	0	6.56236	OK	OK	2.62365
Csa6G491690	-	-	Csa6G491690	'MYB transcription factor; contains IPR009057 (Homeodomain-like)	-	Chr6:23652604-23654197	-	-	IGV_LINK	305.067	11.5301	0	24.7158	OK	1879.47	70.892	0.062812	141.721	OK	OK	2.62022
Csa4G310720	-	-	Csa4G310720	'AMP deaminase; contains IPR006329 (AMP deaminase)	-	Chr4:12858943-12868693	-	-	IGV_LINK	2102.39	36.6489	0	73.6133	OK	12925.6	225.104	0	524.124	OK	OK	2.61875
Csa2G348960	-	-	Csa2G348960	'Putative receptor-like protein kinase; contains IPR002902 (Gnk2-homologous domain), IPR011009 (Protein kinase-like domain), IPR013320 (Concanavalin A-like lectin/glucanase, subgroup)	-	Chr2:15774631-15779494	-	-	IGV_LINK	84.5367	3.42705	0	14.044	OK	520.2	21.0429	0	58.001	OK	OK	2.6183
Csa6G505810	-	-	Csa6G505810	'Auxin-induced protein 6B; contains IPR003676 (Auxin responsive SAUR protein)	-	Chr6:25711449-25712916	-	-	IGV_LINK	3.67551	0.967254	0	2.63163	OK	22.854	5.93508	0	14.0317	OK	OK	2.6173
Csa4G047370	-	-	Csa4G047370	'Zinc finger protein CONSTANS-like protein; contains IPR000315 (Zinc finger, B-box)	-	Chr4:3726678-3730175	-	-	IGV_LINK	753.48	31.4003	1.16768	61.6329	OK	4632.83	192.639	0	404.926	OK	OK	2.61705
Csa3G836500	-	-	Csa3G836500	'Formate dehydrogenase; contains IPR006139 (D-isomer specific 2-hydroxyacid dehydrogenase, catalytic domain), IPR016040 (NAD(P)-binding domain)	-	Chr3:33400081-33404128	-	-	IGV_LINK	2414.81	83.9852	0	177.308	OK	14835.5	515.011	0	1189.38	OK	OK	2.6164
Csa7G238430	-	-	Csa7G238430	'cDNA, clone: J065191E12, full insert sequence	-	Chr7:8634257-8637205	-	-	IGV_LINK	281.177	16.3243	0	34.9887	OK	1729.28	100.087	0.744291	199.43	OK	OK	2.61616
Csa6G008840	-	-	Csa6G008840	'Protease inhibitor/seed storage/lipid transfer protein family protein; contains IPR016140 (Bifunctional inhibitor/plant lipid transfer protein/seed storage helical domain)	-	Chr6:953405-953887	-	-	IGV_LINK	34.9173	9.46533	0	22.303	OK	216.569	57.9156	0	122.182	OK	OK	2.61323
Csa3G146460	-	-	Csa3G146460	'Vicilin-like protein; contains IPR014710 (RmlC-like jelly roll fold)	-	Chr3:9816840-9820025	-	-	IGV_LINK	11.0265	0.226531	0	0.5448	OK	67.4736	1.38467	0	3.34361	OK	OK	2.61176
Csa3G859660	-	-	Csa3G859660	'Tubby-like F-box protein; contains IPR001810 (F-box domain, cyclin-like), IPR025659 (Tubby C-terminal-like domain)	-	Chr3:35933370-35936762	-	-	IGV_LINK	169.073	5.0065	0	10.3911	OK	1034.96	30.5982	1.08005	60.1164	OK	OK	2.61157
Csa4G218340	-	-	Csa4G218340	'Unknown protein	-	Chr4:9900057-9900937	-	-	IGV_LINK	15.6209	1.1872	0	2.84114	OK	95.769	7.24909	0	15.6179	OK	OK	2.61024
Csa6G014490	-	-	Csa6G014490	'Purine transporter, putative; contains IPR006043 (Xanthine/uracil/vitamin C permease)	-	Chr6:1538810-1540808	-	-	IGV_LINK	30.323	0.891503	0	2.12186	OK	185.008	5.43077	0	11.3778	OK	OK	2.60685
Csa2G352370	-	-	Csa2G352370	'Protein EARLY FLOWERING	-	Chr2:16267256-16272452	-	-	IGV_LINK	474.141	9.75579	0.0920311	19.4196	OK	2887.22	59.3415	0	127.245	OK	OK	2.60471
Csa1G172590	-	-	Csa1G172590	'Metal ion binding protein; contains IPR006121 (Heavy metal-associated domain, HMA)	-	Chr1:10679689-10681234	-	-	IGV_LINK	146.102	6.78482	0	14.2005	OK	886.952	41.0874	1.46392	80.7109	OK	OK	2.59831
Csa3G585860	-	-	Csa3G585860	'DCD (Development and Cell Death) domain protein; contains IPR013989 (Development/cell death domain)	-	Chr3:22430960-22434415	-	-	IGV_LINK	7222.38	282.327	0	669.441	OK	43800.2	1708.61	0	4830.89	OK	OK	2.59739
Csa5G218780	-	-	Csa5G218780	'Sodium-coupled neutral amino acid transporter; contains IPR013057 (Amino acid transporter, transmembrane)	-	Chr5:9812777-9815892	-	-	IGV_LINK	176.424	7.88559	0	16.5292	OK	1069.78	47.702	1.64064	93.7633	OK	OK	2.59676
Csa7G049170	-	-	Csa7G049170	'WRKY transcription factor 8; contains IPR003657 (DNA-binding WRKY)	-	Chr7:3100034-3102425	-	-	IGV_LINK	124.048	7.00464	0	14.811	OK	752.005	42.3359	1.56321	83.1085	OK	OK	2.5955
Csa6G516760	-	-	Csa6G516760	'U-box domain-containing protein; contains IPR013083 (Zinc finger, RING/FYVE/PHD-type), IPR016024 (Armadillo-type fold)	-	Chr6:26890331-26891772	-	-	IGV_LINK	359.281	15.209	0.0537577	30.3643	OK	2175.48	91.8846	0	195.608	OK	OK	2.59489
Csa6G485160	-	-	Csa6G485160	'WAT1-related protein; contains IPR000620 (Drug/metabolite transporter)	-	Chr6:22474784-22477590	-	-	IGV_LINK	61.5648	2.98575	0	7.1362	OK	372.193	18.0039	0.112109	35.8957	OK	OK	2.59215
Csa4G187320	-	-	Csa4G187320	'Amino acid transporter; contains IPR002293 (Amino acid/polyamine transporter I)	-	Chr4:9120266-9126552	-	-	IGV_LINK	1593.33	38.0572	0.510317	75.6042	OK	9616.08	229.391	0	532.715	OK	OK	2.59156
Csa3G684170	-	-	Csa3G684170	'Disease resistance protein; contains IPR000767 (Disease resistance protein), IPR001611 (Leucine-rich repeat), IPR027417 (P-loop containing nucleoside triphosphate hydrolase)	-	Chr3:26192532-26195851	-	-	IGV_LINK	119.454	2.03653	0	4.31621	OK	720.444	12.2715	0.452934	24.09	OK	OK	2.59112
Csa3G902270	-	-	Csa3G902270	'Transcription factor, putative; contains IPR011598 (Myc-type, basic helix-loop-helix (bHLH) domain), IPR025610 (Transcription factor MYC/MYB N-terminal)	-	Chr3:38986872-38988912	-	-	IGV_LINK	1743.11	50.094	0.342167	99.8459	OK	10507.4	301.502	0	684.354	OK	OK	2.58946
Csa3G781040	-	-	Csa3G781040	'RNA pyrophosphohydrolase; contains IPR015797 (NUDIX hydrolase domain-like)	-	Chr3:30190684-30192215	-	-	IGV_LINK	88.2122	22.8797	0	49.4067	OK	537.612	137.626	3.55705	271.695	OK	OK	2.58861
Csa3G848150	-	-	Csa3G848150	'Protein phosphatase 2c; contains IPR001932 (Protein phosphatase 2C (PP2C)-like), IPR015655 (Protein phosphatase 2C)	-	Chr3:34548231-34551901	-	-	IGV_LINK	1134.81	24.564	0.0658596	49.0622	OK	6202.13	147.364	0	336.275	OK	OK	2.58476
Csa6G524620	-	-	Csa6G524620	'Auxilin-like protein; contains IPR001623 (DnaJ domain)	-	Chr6:28237752-28241178	-	-	IGV_LINK	141.507	4.7253	0	9.90967	OK	848.862	28.2954	1.07514	55.5156	OK	OK	2.58209
Csa3G743960	-	-	Csa3G743960	'Pathogenesis-related thaumatin family protein; contains IPR001938 (Thaumatin)	-	Chr3:28850860-28856453	-	-	IGV_LINK	114.86	3.55635	0	7.55567	OK	685.619	21.1935	0.763563	41.6234	OK	OK	2.57515
Csa1G369490	-	-	Csa1G369490	'PGPS/D10	-	Chr1:14280908-14281509	-	-	IGV_LINK	349.173	43.9031	0.0565863	87.7496	OK	2092.77	261.379	0	557.952	OK	OK	2.57375
Csa1G710160	-	-	Csa1G710160	'Phloem filament protein; contains IPR009994 (Phloem filament PP1)	-	Chr1:28936665-28937506	-	-	IGV_LINK	4415.21	355.197	0	744.533	OK	26397.4	2114.56	0	6286.09	OK	OK	2.57366
Csa1G568580	-	-	Csa1G568580	'Dehydration-induced 19-like protein; contains IPR008598 (Drought induced 19/ RING finger protein 114)	-	Chr1:20733617-20737840	-	-	IGV_LINK	1278.16	62.4397	1.69516	123.184	OK	7606.02	370.598	0	875.101	OK	OK	2.56932
Csa3G651840	-	-	Csa3G651840	'GTP pyrophosphokinase/ RelA/SpoT family protein; contains IPR003607 (HD/PDEase domain), IPR007685 (RelA/SpoT), IPR026020 ((p)ppGpp synthetase)	-	Chr3:25702348-25706122	-	-	IGV_LINK	1619.98	35.1681	0.430346	69.9058	OK	9623.7	208.679	0	484.896	OK	OK	2.56894
Csa3G009510	-	-	Csa3G009510	'PLATZ transcription factor; contains IPR006734 (Protein of unknown function DUF597)	-	Chr3:1079823-1082406	-	-	IGV_LINK	386.847	18.2977	0.165748	36.4297	OK	2296.28	108.34	0	229.516	OK	OK	2.56583
Csa2G348850	-	-	Csa2G348850	'Unknown protein	-	Chr2:15723561-15724564	-	-	IGV_LINK	43.1872	5.64159	0	12.677	OK	261.188	33.3996	0	67.6367	OK	OK	2.56566
Csa3G346920	-	-	Csa3G346920	'Little protein 1	-	Chr3:18145191-18145665	-	-	IGV_LINK	21.1342	3.78423	0	8.97805	OK	126.241	22.392	0	47.2953	OK	OK	2.56491
Csa1G025970	-	-	Csa1G025970	'Cation/H(+) antiporter 15; contains IPR006153 (Cation/H+ exchanger)	-	Chr1:2971925-2974600	-	-	IGV_LINK	0.918877	0.0216201	0	0.0881698	OK	5.44142	0.12787	0	0.332733	OK	NOTEST	2.56423
Csa2G070310	-	-	Csa2G070310	'70 kDa heat shock protein; contains IPR013126 (Heat shock protein 70 family)	-	Chr2:5427207-5429443	-	-	IGV_LINK	3.67551	0.10932	0	0.29743	OK	21.7657	0.646347	0	1.52319	OK	OK	2.56375
Csa6G498430	-	-	Csa6G498430	'UDP-glycosyltransferase 1; contains IPR002213 (UDP-glucuronosyl/UDP-glucosyltransferase)	-	Chr6:24566029-24567935	-	-	IGV_LINK	1.83775	0.0569015	0	0.180752	OK	10.8828	0.336405	0	0.811275	OK	NOTEST	2.56366
Csa1G031720	-	-	Csa1G031720	'L-ascorbate oxidase-like protein; contains IPR008972 (Cupredoxin)	-	Chr1:3304033-3306353	-	-	IGV_LINK	0.918877	0.0286827	0	0.116972	OK	5.44142	0.169571	0	0.441244	OK	NOTEST	2.56364
Csa2G057070	-	-	Csa2G057070	'Choline dehydrogenase; contains IPR012132 (Glucose-methanol-choline oxidoreductase)	-	Chr2:4256298-4260249	-	-	IGV_LINK	0.918877	0.032875	0	0.134069	OK	5.44142	0.194309	0	0.505614	OK	NOTEST	2.56329
Csa6G483410	-	-	Csa6G483410	'Cysteine desulfurase; contains IPR015424 (Pyridoxal phosphate-dependent transferase)	-	Chr6:22246569-22248412	-	-	IGV_LINK	0.918877	0.0354797	0	0.144691	OK	5.44142	0.209672	0	0.545591	OK	NOTEST	2.56307
Csa1G000050	-	-	Csa1G000050	'LEAFY; contains IPR002910 (Floricaula/leafy protein)	-	Chr1:30603-32551	-	-	IGV_LINK	5.51326	0.264983	0	0.683986	OK	32.6485	1.56517	0	3.71775	OK	OK	2.56234
Csa2G381820	-	-	Csa2G381820	'Core-2/I-branching beta-1,6-N-acetylglucosaminyltransferase family protein; contains IPR003406 (Glycosyl transferase, family 14)	-	Chr2:19629897-19631058	-	-	IGV_LINK	4.59439	0.249699	0	0.656408	OK	27.2071	1.4744	0	3.50227	OK	OK	2.56186
Csa2G356040	-	-	Csa2G356040	'Acetyl xylan esterase A; contains IPR005181 (Domain of unknown function DUF303, acetylesterase putative)	-	Chr2:16669592-16670707	-	-	IGV_LINK	2.75663	0.157148	0	0.458803	OK	16.3243	0.927782	0	2.20609	OK	OK	2.56166
Csa6G361300	-	-	Csa6G361300	'Unknown protein	-	Chr6:16187827-16188925	-	-	IGV_LINK	0.918877	0.0533473	0	0.217557	OK	5.44142	0.314937	0	0.819503	OK	NOTEST	2.56158
Csa5G139430	-	-	Csa5G139430	'Pectinesterase; contains IPR006501 (Pectinesterase inhibitor), IPR011050 (Pectin lyase fold/virulence factor)	-	Chr5:3541149-3545583	-	-	IGV_LINK	432.791	13.3926	0.222508	26.5626	OK	2558.56	79.0431	0	165.952	OK	OK	2.56121
Csa6G290890	-	-	Csa6G290890	'Elongation factor 1-alpha, putative; contains IPR009000 (Translation elongation/initiation factor/Ribosomal, beta-barrel), IPR009001 (Translation elongation factor EF1A/initiation factor IF2gamma, C-terminal), IPR027417 (P-loop containing nucleoside triphosphate hydrolase)	-	Chr6:14061397-14062384	-	-	IGV_LINK	0.918877	0.0606366	0	0.247284	OK	5.44142	0.357819	0	0.931087	OK	NOTEST	2.56097
Csa4G286310	-	-	Csa4G286310	'Peroxidase; contains IPR010255 (Haem peroxidase)	-	Chr4:11037735-11039546	-	-	IGV_LINK	0.918877	0.0646985	0	0.263849	OK	5.44142	0.381698	0	0.993224	OK	NOTEST	2.56063
Csa6G076850	-	-	Csa6G076850	'LOB domain-containing protein, putative; contains IPR004883 (Lateral organ boundaries, LOB)	-	Chr6:5151167-5154282	-	-	IGV_LINK	0.918877	0.0661761	0	0.269875	OK	5.44142	0.390382	0	1.01582	OK	NOTEST	2.56051
Csa1G039940	-	-	Csa1G039940	'Breaking of asymmetry in the stomatal lineage protein	-	Chr1:3969848-3970825	-	-	IGV_LINK	0.918877	0.0883792	0	0.360422	OK	5.44142	0.520693	0	1.3549	OK	NOTEST	2.55865
Csa4G023020	-	-	Csa4G023020	'Ethylene-responsive transcription factor; contains IPR016177 (DNA-binding, integrase-type)	-	Chr4:2595005-2595755	-	-	IGV_LINK	381.334	35.5299	0.285025	70.7748	OK	2256.01	209.159	0	441.94	OK	OK	2.55749
Csa2G382660	-	-	Csa2G382660	'WRKY transcription factor; contains IPR003657 (DNA-binding WRKY), IPR014760 (Serum albumin, N-terminal)	-	Chr2:19868243-19869376	-	-	IGV_LINK	0.918877	0.110605	0	0.451063	OK	5.44142	0.650804	0	1.69347	OK	OK	2.5568
Csa5G156180	-	-	Csa5G156180	'Senescence-inducible chloroplast stay-green protein; contains IPR024438 (Staygreen protein)	-	Chr5:5462917-5464846	-	-	IGV_LINK	525.598	30.2201	0.821163	59.619	OK	3101.61	177.786	0	369.998	OK	OK	2.55657
Csa7G051320	-	-	Csa7G051320	'O-acyltransferase WSD1; contains IPR009721 (O-acyltransferase, WSD1, C-terminal)	-	Chr7:3201206-3202347	-	-	IGV_LINK	0.918877	0.139401	0	0.568495	OK	5.44142	0.818888	0	2.13084	OK	OK	2.55443
Csa3G563270	-	-	Csa3G563270	'Glutaredoxin; contains IPR011905 (Glutaredoxin-like, plant II), IPR012336 (Thioredoxin-like fold)	-	Chr3:22080389-22080830	-	-	IGV_LINK	1.83775	0.369764	0	1.17458	OK	10.8828	2.16675	0	5.22535	OK	OK	2.55086
Csa3G784390	-	-	Csa3G784390	'ABC transporter G family member; contains IPR013525 (ABC-2 type transporter), IPR027417 (P-loop containing nucleoside triphosphate hydrolase)	-	Chr3:30487978-30501013	-	-	IGV_LINK	250.854	4.93828	0	17.745	OK	1455.04	28.8832	0	78.4962	OK	OK	2.54815
Csa3G881820	-	-	Csa3G881820	'Putative uncharacterized protein P0576F08.26; contains IPR024738 (Transcriptional coactivator Hfi1/Transcriptional adapter 1)	-	Chr3:37335461-37337752	-	-	IGV_LINK	232.476	5.8886	0	12.5191	OK	1359.27	34.3837	0.814364	67.9529	OK	OK	2.54573
Csa3G710870	-	-	Csa3G710870	'WRKY transcription factor 4; contains IPR003657 (DNA-binding WRKY)	-	Chr3:26994914-26996573	-	-	IGV_LINK	12.8643	0.623888	0	1.54955	OK	76.1799	3.64082	0	8.23066	OK	OK	2.54491
Csa3G000130	-	-	Csa3G000130	'Unknown protein	-	Chr3:114086-114425	-	-	IGV_LINK	1.83775	0.596379	0	1.89444	OK	10.8828	3.47744	0	8.38622	OK	OK	2.54372
Csa6G465000	-	-	Csa6G465000	'Unknown protein	-	Chr6:21851874-21852356	-	-	IGV_LINK	93.7255	16.3458	0	35.1682	OK	550.672	95.1575	2.77939	187.536	OK	OK	2.5414
Csa5G622650	-	-	Csa5G622650	'Unknown protein	-	Chr5:24638321-24638633	-	-	IGV_LINK	0.918877	0.354737	0	1.44666	OK	5.44142	2.06485	0	5.37298	OK	OK	2.54122
Csa3G314740	-	-	Csa3G314740	'3-phosphoinositide-dependent protein kinase-1, putative	-	Chr3:17539712-17543604	-	-	IGV_LINK	416.251	19.0173	0.268237	37.7664	OK	2425.79	110.558	0	234.065	OK	OK	2.53941
Csa4G008830	-	-	Csa4G008830	'Unknown protein	-	Chr4:1406961-1407399	-	-	IGV_LINK	0.918877	0.421716	0	1.71981	OK	5.44142	2.45085	0	6.37741	OK	OK	2.53894
Csa2G245450	-	-	Csa2G245450	'Unknown protein	-	Chr2:11834422-11834846	-	-	IGV_LINK	2.75663	1.34109	0	3.9154	OK	16.3243	7.79007	0	18.5233	OK	OK	2.53823
Csa7G069130	-	-	Csa7G069130	'Unknown protein	-	Chr7:4245148-4246015	-	-	IGV_LINK	0.918877	0.559781	0	2.28286	OK	5.44142	3.24602	0	8.44653	OK	OK	2.53574
Csa5G610520	-	-	Csa5G610520	'CONSTANS-like zinc finger protein; contains IPR000315 (Zinc finger, B-box)	-	Chr5:23808459-23811124	-	-	IGV_LINK	721.319	29.9901	1.10756	58.8726	OK	4187.72	173.726	0	362.645	OK	OK	2.53426
Csa1G423020	-	-	Csa1G423020	'4-coumarate:CoA ligase 1; contains IPR000873 (AMP-dependent synthetase/ligase), IPR025110 (Domain of unknown function DUF4009)	-	Chr1:15362677-15366534	-	-	IGV_LINK	56.9704	1.72509	0	4.07211	OK	329.75	9.96887	0	19.9718	OK	OK	2.53076
Csa4G664370	-	-	Csa4G664370	'Plastid movement impaired1; contains IPR019448 (EEIG1/EHBP1 N-terminal domain)	-	Chr4:23122596-23125197	-	-	IGV_LINK	342.741	7.57241	0	15.1465	OK	1981.77	43.7329	0	93.3207	OK	OK	2.52989
Csa1G011450	-	-	Csa1G011450	'ATP synthase subunit beta	-	Chr1:1583041-1584274	-	-	IGV_LINK	71.6724	3.63031	0	8.76482	OK	414.636	20.9453	0.290217	41.6004	OK	OK	2.52846
Csa2G033900	-	-	Csa2G033900	'Unknown protein	-	Chr2:3240182-3243504	-	-	IGV_LINK	8.2699	11.5781	0	135.478	OK	48.9728	66.7976	0	548.008	OK	OK	2.5284
Csa1G666440	-	-	Csa1G666440	'Unknown protein	-	Chr1:27075186-27075884	-	-	IGV_LINK	3.67551	5.45107	0	14.8309	OK	21.7657	31.4375	0	74.086	OK	OK	2.52788
Csa6G137580	-	-	Csa6G137580	'>F3O9.30	-	Chr6:9632218-9633226	-	-	IGV_LINK	40.4306	3.21877	0	7.55507	OK	233.981	18.549	0	39.4324	OK	OK	2.52676
Csa3G844860	-	-	Csa3G844860	'Thioredoxin-like protein 1.2; contains IPR005746 (Thioredoxin), IPR012336 (Thioredoxin-like fold)	-	Chr3:34154889-34157116	-	-	IGV_LINK	419.008	18.6815	0.271598	37.0915	OK	2418.17	107.558	0	226.558	OK	OK	2.52544
Csa3G733280	-	-	Csa3G733280	'Rop guanine nucleotide exchange factor, putative; contains IPR005512 (Plant specific Rop nucleotide exchanger, PRONE)	-	Chr3:27851060-27854368	-	-	IGV_LINK	55.1326	1.51149	0	3.61089	OK	317.779	8.69936	0	18.6985	OK	OK	2.52494
Csa2G238870	-	-	Csa2G238870	'Plastid division protein PDV2	-	Chr2:11719074-11721281	-	-	IGV_LINK	196.64	11.2819	0	23.8166	OK	1128.55	64.5513	2.10721	126.995	OK	OK	2.51643
Csa2G361590	-	-	Csa2G361590	'2-hydroxyacid dehydrogenase, putative	-	Chr2:17263390-17264843	-	-	IGV_LINK	766.344	53.1213	2.00043	104.242	OK	4398.85	303.795	0	636.279	OK	OK	2.51573
Csa5G576700	-	-	Csa5G576700	'Zinc finger protein, putative; contains IPR000571 (Zinc finger, CCCH-type)	-	Chr5:20157847-20161226	-	-	IGV_LINK	5.51326	0.20505	0	0.529284	OK	31.5602	1.17147	0	2.76376	OK	OK	2.51427
Csa4G007080	-	-	Csa4G007080	'50S ribosomal protein L18; contains IPR005484 (Ribosomal protein L18/L5)	-	Chr4:1222118-1224874	-	-	IGV_LINK	305.986	17.688	0	37.9693	OK	1753.23	101.036	0.645429	201.427	OK	OK	2.51403
Csa1G033160	-	-	Csa1G033160	'Glutathione s-transferase, putative; contains IPR010987 (Glutathione S-transferase, C-terminal-like), IPR012336 (Thioredoxin-like fold)	-	Chr1:3530481-3531449	-	-	IGV_LINK	5.51326	0.429983	0	1.10989	OK	31.5602	2.4512	0	5.78294	OK	OK	2.51114
Csa5G643350	-	-	Csa5G643350	'Myosin-like protein	-	Chr5:26925343-26931011	-	-	IGV_LINK	598.189	20.113	0.57104	39.6549	OK	3411.77	114.509	0	236.704	OK	OK	2.50926
Csa7G329370	-	-	Csa7G329370	'Unknown protein	-	Chr7:11685426-11686318	-	-	IGV_LINK	4.59439	0.343334	0	0.902555	OK	26.1188	1.94408	0	4.60895	OK	OK	2.5014
Csa5G341040	-	-	Csa5G341040	'Putative At5g37260-like protein; contains IPR009057 (Homeodomain-like)	-	Chr5:13233858-13236734	-	-	IGV_LINK	113.022	3.98511	0	8.47514	OK	641	22.559	0.776768	44.3411	OK	OK	2.50101
Csa3G575330	-	-	Csa3G575330	'Long chain fatty alcohol oxidase; contains IPR012400 (Alcohol dehydrogenase, long-chain fatty)	-	Chr3:22300907-22303927	-	-	IGV_LINK	131.399	3.25152	0	6.85041	OK	744.387	18.3958	0.65215	36.1394	OK	OK	2.50019
Csa6G008060	-	-	Csa6G008060	'Emb|CAB62340.1	-	Chr6:776856-779431	-	-	IGV_LINK	53.2949	1.9753	0	4.68665	OK	301.455	11.1509	0	23.97	OK	OK	2.49702
Csa4G047900	-	-	Csa4G047900	'Phosphatidylcholine transfer protein, putative; contains IPR002913 (START domain), IPR023393 (START-like domain)	-	Chr4:3758328-3761437	-	-	IGV_LINK	5040.04	174.384	0	368.777	OK	28466.3	983.107	0	2920.31	OK	OK	2.49508
Csa3G760510	-	-	Csa3G760510	'Sodium/hydrogen exchanger; contains IPR006153 (Cation/H+ exchanger), IPR018422 (Cation/H+ exchanger, CPA1 family)	-	Chr3:29331802-29333110	-	-	IGV_LINK	12.8643	1.40351	0	3.35396	OK	72.9151	7.90907	0	19.0525	OK	OK	2.49447
Csa1G225400	-	-	Csa1G225400	'Unknown protein	-	Chr1:11826123-11832472	-	-	IGV_LINK	6.43214	5.81555	0	69.0277	OK	37.0017	32.6775	0	263.303	OK	OK	2.49031
Csa5G150420	-	-	Csa5G150420	'Ethylene-responsive transcription factor 13; contains IPR016177 (DNA-binding, integrase-type)	-	Chr5:4562884-4564090	-	-	IGV_LINK	3.67551	0.191044	0	0.519778	OK	20.6774	1.07179	0	2.52785	OK	OK	2.48804
Csa3G151470	-	-	Csa3G151470	'F-box domain containing protein; contains IPR001810 (F-box domain, cyclin-like)	-	Chr3:10433992-10437174	-	-	IGV_LINK	284.852	14.9828	0	30.386	OK	1670.52	83.8845	0.349707	167.419	OK	OK	2.4851
Csa3G589560	-	-	Csa3G589560	'Unknown protein	-	Chr3:22611016-22612192	-	-	IGV_LINK	158.047	25.4914	0	53.098	OK	892.393	142.71	4.94431	280.476	OK	OK	2.485
Csa5G407080	-	-	Csa5G407080	'Metal ion binding protein, putative; contains IPR006121 (Heavy metal-associated domain, HMA)	-	Chr5:14622971-14623999	-	-	IGV_LINK	7.35102	0.761699	0	1.89678	OK	41.3548	4.26155	0	10.0576	OK	OK	2.48408
Csa6G513450	-	-	Csa6G513450	'Chaperonin-like RbcX protein; contains IPR003435 (Chaperonin-like RbcX)	-	Chr6:26538753-26540140	-	-	IGV_LINK	28.4852	2.72023	0	6.44316	OK	159.978	15.1998	0	31.6367	OK	OK	2.48225
Csa1G699550	-	-	Csa1G699550	'AT3g20300/MQC12_5; contains IPR021924 (Protein of unknown function DUF3537)	-	Chr1:28072441-28077483	-	-	IGV_LINK	10.1077	0.431969	0	1.04833	OK	56.5908	2.41301	0	5.73908	OK	OK	2.48183
Csa6G148230	-	-	Csa6G148230	'RING finger and CHY zinc finger domain-containing protein; contains IPR004039 (Rubredoxin-type fold), IPR008913 (Zinc finger, CHY-type), IPR013083 (Zinc finger, RING/FYVE/PHD-type), IPR017921 (Zinc finger, CTCHY-type)	-	Chr6:10337484-10341202	-	-	IGV_LINK	219.612	10.0269	0	20.4943	OK	1236.29	55.9304	1.63916	110.222	OK	OK	2.47975
Csa6G013350	-	-	Csa6G013350	'Early response to dehydration 15-like protein	-	Chr6:1425915-1427605	-	-	IGV_LINK	837.097	180.599	0	379.943	OK	4718.8	1006.71	0	2304.11	OK	OK	2.47879
Csa1G611820	-	-	Csa1G611820	'Beta-glucosidase D7; contains IPR001360 (Glycoside hydrolase, family 1), IPR017853 (Glycoside hydrolase, superfamily)	-	Chr1:23896188-23900304	-	-	IGV_LINK	6.43214	0.284647	0	0.718245	OK	35.9134	1.58556	0	3.7237	OK	OK	2.47775
Csa3G847610	-	-	Csa3G847610	'EPIDERMAL PATTERNING FACTOR-like protein	-	Chr3:34493949-34494332	-	-	IGV_LINK	15.6209	4.01307	0	9.60388	OK	88.151	22.3537	0	48.274	OK	OK	2.47774
Csa6G237590	-	-	Csa6G237590	'Unknown protein	-	Chr6:13467020-13467275	-	-	IGV_LINK	4.59439	2.88783	0	7.59152	OK	26.1188	16.0724	0	38.1038	OK	OK	2.47653
Csa7G428820	-	-	Csa7G428820	'Zinc finger A20 and AN1 domain-containing stress-associated protein; contains IPR000058 (Zinc finger, AN1-type), IPR002653 (Zinc finger, A20-type)	-	Chr7:16527701-16530896	-	-	IGV_LINK	2828.3	129.319	0	275.97	OK	15700.7	716.974	0	1664.41	OK	OK	2.47098
Csa3G624050	-	-	Csa3G624050	'Transcription initiation factor IIF, alpha subunit; contains IPR001280 (Photosystem I PsaA/PsaB), IPR008851 (Transcription initiation factor IIF, alpha subunit)	-	Chr3:24174064-24180057	-	-	IGV_LINK	2472.7	63.5063	0	132.123	OK	13924.6	351.027	0	822.832	OK	OK	2.46661
Csa4G309150	-	-	Csa4G309150	'High mobility group family; contains IPR009071 (High mobility group (HMG) box domain)	-	Chr4:12759287-12763010	-	-	IGV_LINK	528.355	25.7587	0.703439	50.8139	OK	2925.31	142.124	0	300.542	OK	OK	2.46402
Csa6G301610	-	-	Csa6G301610	'Zinc finger protein CONSTANS-like protein; contains IPR010402 (CCT domain)	-	Chr6:14394162-14396170	-	-	IGV_LINK	2.75663	0.231858	0	0.676921	OK	15.236	1.27576	0	3.04506	OK	OK	2.46004
Csa7G049180	-	-	Csa7G049180	'Ras-related protein Rab-25; contains IPR001806 (Small GTPase superfamily), IPR002041 (Ran GTPase), IPR005225 (Small GTP-binding protein domain), IPR027417 (P-loop containing nucleoside triphosphate hydrolase)	-	Chr7:3103837-3107240	-	-	IGV_LINK	128.643	7.71079	0	16.2668	OK	709.561	42.3952	1.55452	83.2358	OK	OK	2.45895
Csa3G435010	-	-	Csa3G435010	'Phosphofructokinase, putative; contains IPR000023 (Phosphofructokinase domain), IPR012004 (Pyrophosphate-dependent phosphofructokinase TP0108), IPR022953 (Phosphofructokinase)	-	Chr3:20464343-20469793	-	-	IGV_LINK	49.6194	1.47202	0	3.43096	OK	280.777	8.0906	0	16.5168	OK	OK	2.45845
Csa1G542500	-	-	Csa1G542500	'Phloem protein 2; contains IPR025886 (Phloem protein 2-like)	-	Chr1:20095411-20097618	-	-	IGV_LINK	59.727	5.24581	0	12.4922	OK	329.75	28.8268	0	57.7521	OK	OK	2.45817
Csa5G608210	-	-	Csa5G608210	'Nudix hydrolase; contains IPR015797 (NUDIX hydrolase domain-like)	-	Chr5:23312517-23313171	-	-	IGV_LINK	8.2699	1.1357	0	2.80639	OK	45.7079	6.23141	0	14.8066	OK	OK	2.45597
Csa3G893950	-	-	Csa3G893950	'Putative receptor protein kinase; contains IPR001611 (Leucine-rich repeat), IPR011009 (Protein kinase-like domain), IPR013210 (Leucine-rich repeat-containing N-terminal, type 2)	-	Chr3:38380495-38383680	-	-	IGV_LINK	270.15	4.96918	0	10.6274	OK	1483.33	27.2579	0.497454	54.0183	OK	OK	2.45559
Csa1G696460	-	-	Csa1G696460	'Sugar transporter; contains IPR005828 (General substrate transporter), IPR016196 (Major facilitator superfamily domain, general substrate transporter)	-	Chr1:27945841-27952494	-	-	IGV_LINK	1739.44	49.3795	0.345259	98.4138	OK	9551.87	270.751	0	627.889	OK	OK	2.45498
Csa4G003090	-	-	Csa4G003090	'Unknown protein	-	Chr4:620217-620690	-	-	IGV_LINK	2.75663	0.495248	0	1.4459	OK	15.236	2.71145	0	6.47186	OK	OK	2.45284
Csa5G099500	-	-	Csa5G099500	'Protease inhibitor/seed storage/lipid transfer protein family protein; contains IPR016140 (Bifunctional inhibitor/plant lipid transfer protein/seed storage helical domain)	-	Chr5:2859978-2861634	-	-	IGV_LINK	31.2418	3.72711	0	8.85525	OK	171.949	20.3835	0	42.564	OK	OK	2.45127
Csa3G134700	-	-	Csa3G134700	'Acid phosphatase 1, putative; contains IPR005519 (Acid phosphatase (Class B)), IPR023214 (HAD-like domain)	-	Chr3:8975472-8977251	-	-	IGV_LINK	58.8082	3.32773	0	7.94821	OK	322.132	18.1734	0	39.0544	OK	OK	2.44922
Csa2G006280	-	-	Csa2G006280	'Unknown protein	-	Chr2:1189085-1189558	-	-	IGV_LINK	2.75663	0.72544	0	2.11796	OK	15.236	3.95672	0	9.44416	OK	OK	2.44738
CsaUNG026720	-	-	CsaUNG026720	'Gibberellin receptor GID1, putative; contains IPR013094 (Alpha/beta hydrolase fold-3)	-	Scaffold000381:1079-2105	-	-	IGV_LINK	4.59439	0.289295	0	0.760496	OK	25.0305	1.57082	0	3.74178	OK	OK	2.44091
Csa2G223160	-	-	Csa2G223160	'Homocysteine s-methyltransferase; contains IPR003726 (Homocysteine S-methyltransferase)	-	Chr2:10807524-10812058	-	-	IGV_LINK	101.077	3.85008	0	8.24489	OK	549.584	20.8916	0.608482	41.1746	OK	OK	2.43996
Csa1G423110	-	-	Csa1G423110	'Syntaxin family protein; contains IPR010989 (t-SNARE)	-	Chr1:15408047-15412407	-	-	IGV_LINK	512.734	18.418	0.479116	36.3569	OK	2781.65	99.7291	0	210.255	OK	OK	2.4369
Csa3G149990	-	-	Csa3G149990	'Xyloglucan-specific endoglucanase inhibitor protein; contains IPR001461 (Peptidase A1), IPR021109 (Aspartic peptidase)	-	Chr3:10094739-10096029	-	-	IGV_LINK	11.0265	0.529967	0	1.27455	OK	59.8556	2.86948	0	6.86192	OK	OK	2.43681
Csa6G179480	-	-	Csa6G179480	'Mitogen activated protein kinase 20-4; contains IPR011009 (Protein kinase-like domain)	-	Chr6:11690389-11694812	-	-	IGV_LINK	1667.76	52.9533	0.53674	105.37	OK	9042.56	286.625	0	668.238	OK	OK	2.43637
Csa5G652250	-	-	Csa5G652250	'Probable peptide/nitrate transporter; contains IPR000109 (Proton-dependent oligopeptide transporter family), IPR016196 (Major facilitator superfamily domain, general substrate transporter)	-	Chr5:27964737-27967534	-	-	IGV_LINK	167.236	11.0768	0	22.9985	OK	907.629	59.9047	2.19511	117.614	OK	OK	2.43513
Csa5G606900	-	-	Csa5G606900	'Unknown protein	-	Chr5:23098163-23099581	-	-	IGV_LINK	66.1592	9.39861	0	22.7486	OK	360.222	50.7886	0.181149	101.396	OK	OK	2.43398
Csa6G003390	-	-	Csa6G003390	'KDEL motif-containing protein 1, putative; contains IPR006598 (Lipopolysaccharide-modifying protein)	-	Chr6:299507-303097	-	-	IGV_LINK	19.2964	0.767177	0	1.81952	OK	104.475	4.14488	0	8.85849	OK	OK	2.4337
Csa3G434950	-	-	Csa3G434950	'Unknown protein	-	Chr3:20433918-20437484	-	-	IGV_LINK	6.43214	0.49659	0	1.25304	OK	34.8251	2.67762	0	6.33999	OK	OK	2.43083
Csa4G011770	-	-	Csa4G011770	'NAC domain-containing protein, putative; contains IPR003441 (No apical meristem (NAM) protein)	-	Chr4:1778534-1779524	-	-	IGV_LINK	107.509	9.69665	0	20.687	OK	582.232	52.2624	1.64006	102.885	OK	OK	2.43021
CsaUNG019690	-	-	CsaUNG019690	'Sugar transporter, putative; contains IPR005828 (General substrate transporter), IPR016196 (Major facilitator superfamily domain, general substrate transporter)	-	Scaffold000137:28011-32216	-	-	IGV_LINK	18.3775	0.62181	0	1.47577	OK	99.0339	3.3448	0	7.1719	OK	OK	2.42738
Csa3G199020	-	-	Csa3G199020	'Zinc finger protein, putative; contains IPR007087 (Zinc finger, C2H2)	-	Chr3:13646218-13647448	-	-	IGV_LINK	18.3775	0.933495	0	2.21551	OK	99.0339	5.01687	0	10.7571	OK	OK	2.42607
Csa3G510960	-	-	Csa3G510960	'Homeobox-leucine zipper protein 22; contains IPR003106 (Leucine zipper, homeobox-associated), IPR009057 (Homeodomain-like)	-	Chr3:21368671-21370284	-	-	IGV_LINK	86.3745	3.78801	0	8.19021	OK	464.697	20.332	0.42415	40.2399	OK	OK	2.42424
Csa1G002060	-	-	Csa1G002060	'5'-AMP-activated protein kinase subunit gamma-3; contains IPR000644 (Cystathionine beta-synthase, core), IPR013785 (Aldolase-type TIM barrel)	-	Chr1:324568-327445	-	-	IGV_LINK	1110.92	38.1421	1.26616	75.0181	OK	5971.42	204.646	0	438.38	OK	OK	2.42367
Csa2G296130	-	-	Csa2G296130	'Shikimate kinase; contains IPR000623 (Shikimate kinase/Threonine synthase-like 1), IPR027417 (P-loop containing nucleoside triphosphate hydrolase)	-	Chr2:14080294-14085784	-	-	IGV_LINK	1186.27	42.1597	0.854686	83.4647	OK	6401.29	225.65	0	486.121	OK	OK	2.42015
Csa3G020030	-	-	Csa3G020030	'Peroxisomal biogenesis factor; contains IPR006708 (Pex19 protein)	-	Chr3:2063440-2067347	-	-	IGV_LINK	453.007	31.8963	0.618619	63.1741	OK	2433.4	170.695	0	359.228	OK	OK	2.41996
Csa3G835820	-	-	Csa3G835820	'At1g23830/F5O8_36	-	Chr3:33293234-33294491	-	-	IGV_LINK	31.2418	1.54735	0	3.67637	OK	167.596	8.27885	0	17.2098	OK	OK	2.41963
Csa3G166330	-	-	Csa3G166330	'Disease resistance response protein; contains IPR004265 (Plant disease resistance response protein)	-	Chr3:11081404-11082250	-	-	IGV_LINK	228.8	18.2696	0	38.8411	OK	1228.67	97.6926	2.84415	192.541	OK	OK	2.41881
Csa2G286490	-	-	Csa2G286490	'Serine/threonine-protein kinase; contains IPR011009 (Protein kinase-like domain)	-	Chr2:13594350-13599919	-	-	IGV_LINK	181.019	10.5781	0	22.1572	OK	969.661	56.4877	2.07259	110.903	OK	OK	2.41685
Csa1G009720	-	-	Csa1G009720	'Unknown protein	-	Chr1:1463117-1463449	-	-	IGV_LINK	6.43214	2.17778	0	5.49516	OK	34.8251	11.605	0	27.4779	OK	OK	2.41381
Csa1G004360	-	-	Csa1G004360	'Unknown protein	-	Chr1:826444-828712	-	-	IGV_LINK	1.83775	0.0470616	0	0.149495	OK	9.79456	0.250479	0	0.608677	OK	NOTEST	2.41207
Csa4G640960	-	-	Csa4G640960	'N-hydroxycinnamoyl/benzoyltransferase 1; contains IPR003480 (Transferase), IPR023213 (Chloramphenicol acetyltransferase-like domain)	-	Chr4:21292489-21294008	-	-	IGV_LINK	1.83775	0.0732818	0	0.232785	OK	9.79456	0.389736	0	0.947079	OK	NOTEST	2.41097
Csa6G525500	-	-	Csa6G525500	'Monoglyceride lipase; contains IPR000073 (Alpha/beta hydrolase fold-1)	-	Chr6:28539772-28540963	-	-	IGV_LINK	3.67551	0.193863	0	0.527449	OK	19.5891	1.03032	0	2.45249	OK	OK	2.40998
Csa3G076020	-	-	Csa3G076020	'Lactoylglutathione lyase; contains IPR004360 (Glyoxalase/fosfomycin resistance/dioxygenase domain), IPR004361 (Glyoxalase I), IPR025870 (Glyoxalase-like domain)	-	Chr3:4007166-4010552	-	-	IGV_LINK	3.67551	0.252493	0	0.686964	OK	19.5891	1.34078	0	3.19148	OK	OK	2.40876
Csa6G309980	-	-	Csa6G309980	'Beta-D-xylosidase; contains IPR002772 (Glycoside hydrolase family 3 C-terminal domain), IPR017853 (Glycoside hydrolase, superfamily), IPR026891 (Fibronectin type III-like domain), IPR026892 (Glycoside hydrolase family 3)	-	Chr6:14792632-14797768	-	-	IGV_LINK	66.1592	1.48496	0	3.59422	OK	351.516	7.8804	0.0142797	15.7465	OK	OK	2.40785
Csa3G731840	-	-	Csa3G731840	'Receptor kinase-like protein; contains IPR001611 (Leucine-rich repeat), IPR003591 (Leucine-rich repeat, typical subtype), IPR011009 (Protein kinase-like domain), IPR013210 (Leucine-rich repeat-containing N-terminal, type 2)	-	Chr3:27636164-27639479	-	-	IGV_LINK	121.292	2.14142	0	4.53418	OK	644.264	11.3638	0.392822	22.3348	OK	OK	2.40781
Csa2G042770	-	-	Csa2G042770	'WAT1-related protein; contains IPR000620 (Drug/metabolite transporter)	-	Chr2:3905933-3908975	-	-	IGV_LINK	1836.84	148.888	0.407745	297.368	OK	9786.94	789.881	0	1802.52	OK	OK	2.40741
Csa1G207300	-	-	Csa1G207300	'Putative uncharacterized protein At2g20080/T2G17.12	-	Chr1:11594642-11597589	-	-	IGV_LINK	1.83775	0.16773	0	0.532806	OK	9.79456	0.889608	0	2.16179	OK	OK	2.40703
Csa4G642460	-	-	Csa4G642460	'Zinc-finger protein 1; contains IPR013087 (Zinc finger C2H2-type/integrase DNA-binding domain)	-	Chr4:21537668-21538768	-	-	IGV_LINK	52.376	3.03422	0	7.22131	OK	278.601	16.09	0	34.3847	OK	OK	2.40677
Csa6G518040	-	-	Csa6G518040	'Ethylene-responsive transcription factor, putative; contains IPR016177 (DNA-binding, integrase-type)	-	Chr6:27324673-27326250	-	-	IGV_LINK	441.98	16.8954	0.302584	33.4881	OK	2346.34	89.5099	0	189.494	OK	OK	2.40542
Csa5G188900	-	-	Csa5G188900	'Putative uncharacterized protein At2g39855/T5I7.3	-	Chr5:8496802-8498505	-	-	IGV_LINK	5.51326	0.666626	0	1.72072	OK	29.3837	3.5301	0	8.43511	OK	OK	2.40476
Csa4G540130	-	-	Csa4G540130	'Cytosolic Fe-S cluster assembly factor nbp35	-	Chr4:18172601-18176318	-	-	IGV_LINK	50.5383	8.53639	0	20.2628	OK	269.895	45.1824	0	96.5929	OK	OK	2.40406
Csa6G516790	-	-	Csa6G516790	'Protein PLANT CADMIUM RESISTANCE 8; contains IPR006461 (Uncharacterised protein family Cys-rich)	-	Chr6:26905335-26909033	-	-	IGV_LINK	337.228	20.652	0	41.3357	OK	1790.23	109.277	0.521283	218.034	OK	OK	2.40364
Csa7G014570	-	-	Csa7G014570	'At2g20920/F5H14.11; contains IPR021788 (Protein of unknown function DUF3353)	-	Chr7:893850-895491	-	-	IGV_LINK	1.83775	0.254991	0	0.809998	OK	9.79456	1.34903	0	3.2782	OK	OK	2.4034
Csa4G289630	-	-	Csa4G289630	'Receptor-like protein kinase; contains IPR001480 (Bulb-type lectin domain), IPR011009 (Protein kinase-like domain), IPR013320 (Concanavalin A-like lectin/glucanase, subgroup)	-	Chr4:11233951-11236384	-	-	IGV_LINK	10.1077	0.26966	0	0.654426	OK	53.3259	1.42065	0	3.37443	OK	OK	2.39734
Csa1G023050	-	-	Csa1G023050	'CONSTANS-like zinc finger protein; contains IPR000315 (Zinc finger, B-box), IPR010402 (CCT domain)	-	Chr1:2339376-2341639	-	-	IGV_LINK	135.075	5.52176	0	11.6137	OK	710.65	28.9876	1.06368	56.9114	OK	OK	2.39223
Csa7G074870	-	-	Csa7G074870	'Myb family transcription factor; contains IPR009057 (Homeodomain-like)	-	Chr7:5130762-5132974	-	-	IGV_LINK	223.287	8.93031	0	18.9068	OK	1172.08	46.7773	1.45886	92.0957	OK	OK	2.38903
Csa7G268480	-	-	Csa7G268480	'BTB/POZ domain-containing protein; contains IPR011333 (BTB/POZ fold)	-	Chr7:9507314-9510213	-	-	IGV_LINK	720.4	22.7656	0.840285	44.6909	OK	3777.44	119.171	0	247.093	OK	OK	2.38811
Csa6G383000	-	-	Csa6G383000	'Aspartyl protease-like protein; contains IPR001461 (Peptidase A1), IPR021109 (Aspartic peptidase)	-	Chr6:17323414-17326510	-	-	IGV_LINK	86.3745	3.37152	0	7.28969	OK	452.726	17.6349	0.341316	34.9284	OK	OK	2.38696
Csa5G611620	-	-	Csa5G611620	'Unknown protein	-	Chr5:23896408-23898939	-	-	IGV_LINK	589.919	23.8735	0	50.0994	OK	2997.14	124.689	0	263.576	OK	OK	2.38485
Csa1G617370	-	-	Csa1G617370	'Alanine:glyoxylate aminotransferase; contains IPR015424 (Pyridoxal phosphate-dependent transferase), IPR024169 (Serine-pyruvate aminotransferase/2-aminoethylphosphonate-pyruvate transaminase)	-	Chr1:24501528-24505526	-	-	IGV_LINK	1475.72	62.4698	1.16098	123.779	OK	7718.11	325.986	0	767.435	OK	OK	2.38358
Csa4G415910	-	-	Csa4G415910	'Transcription initiation factor iib, putative; contains IPR000812 (Transcription factor TFIIB), IPR023486 (Transcription factor TFIIB, conserved site)	-	Chr4:15532910-15539290	-	-	IGV_LINK	879.366	61.6734	2.27561	121.071	OK	4602.35	321.578	0	675.643	OK	OK	2.38245
Csa4G064650	-	-	Csa4G064650	'Glutathione S-transferase; contains IPR010987 (Glutathione S-transferase, C-terminal-like), IPR012336 (Thioredoxin-like fold)	-	Chr4:5243200-5244666	-	-	IGV_LINK	37.674	2.19675	0	5.20164	OK	196.979	11.4502	0	24.1808	OK	OK	2.38192
Csa7G009730	-	-	Csa7G009730	'Proline-rich protein; contains IPR006041 (Pollen Ole e 1 allergen/extensin)	-	Chr7:616480-618045	-	-	IGV_LINK	63.4025	5.40051	0	12.9376	OK	331.927	28.145	0	56.3707	OK	OK	2.38171
Csa5G152260	-	-	Csa5G152260	'Heavy-metal-associated domain-containing protein	-	Chr5:4793542-4794285	-	-	IGV_LINK	44.1061	7.31179	0	17.3403	OK	231.805	38.0923	0	80.7147	OK	OK	2.3812
Csa3G901000	-	-	Csa3G901000	'Inactive poly [ADP-ribose] polymerase RCD1; contains IPR004170 (WWE domain), IPR012317 (Poly(ADP-ribose) polymerase, catalytic domain), IPR022003 (RST domain of plant C-terminal)	-	Chr3:38763904-38773671	-	-	IGV_LINK	3987.93	111.614	0	235.612	OK	20792.8	581.082	0	1383.53	OK	OK	2.38022
Csa1G616230	-	-	Csa1G616230	'Beta-1,3-glucanase; contains IPR000490 (Glycoside hydrolase, family 17), IPR017853 (Glycoside hydrolase, superfamily)	-	Chr1:24343298-24343602	-	-	IGV_LINK	1.83775	1.66159	0	5.27814	OK	9.79456	8.64993	0	21.0198	OK	OK	2.38013
Csa6G018590	-	-	Csa6G018590	'Blue copper protein, putative; contains IPR008972 (Cupredoxin)	-	Chr6:2070580-2071194	-	-	IGV_LINK	6.43214	1.04689	0	2.64159	OK	33.7368	5.44385	0	12.9034	OK	OK	2.37852
Csa7G394610	-	-	Csa7G394610	'Glutaredoxin; contains IPR011905 (Glutaredoxin-like, plant II), IPR012336 (Thioredoxin-like fold)	-	Chr7:15027586-15027983	-	-	IGV_LINK	16.5398	3.98352	0	9.51521	OK	87.0628	20.7117	0	44.7613	OK	OK	2.37833
Csa5G218230	-	-	Csa5G218230	'Putative uncharacterized protein At2g40390/T3G21.16	-	Chr5:9756362-9758316	-	-	IGV_LINK	56.9704	1.9024	0	4.49065	OK	296.013	9.8671	0	21.2334	OK	OK	2.37481
Csa7G031600	-	-	Csa7G031600	'Long-chain-fatty-acid CoA ligase, putative; contains IPR000873 (AMP-dependent synthetase/ligase)	-	Chr7:1711102-1717161	-	-	IGV_LINK	121.292	2.85888	0	6.05332	OK	629.028	14.8077	0.50207	29.1134	OK	OK	2.37283
Csa3G814370	-	-	Csa3G814370	'Phytochrome kinase substrate 1-like protein, , putative	-	Chr3:31442435-31444280	-	-	IGV_LINK	340.904	10.9407	0	21.8886	OK	1768.46	56.6587	0.324184	112.993	OK	OK	2.37259
Csa3G598900	-	-	Csa3G598900	'Inducer of CBF expression 1; contains IPR011598 (Myc-type, basic helix-loop-helix (bHLH) domain)	-	Chr3:23063784-23067221	-	-	IGV_LINK	106.59	3.16151	0	6.74835	OK	552.848	16.3719	0.480944	32.2628	OK	OK	2.37253
Csa3G823650	-	-	Csa3G823650	'Ankyrin repeat domain-containing protein; contains IPR020683 (Ankyrin repeat-containing domain)	-	Chr3:32470616-32473985	-	-	IGV_LINK	614.729	42.447	1.40972	83.4843	OK	3189.76	219.444	0	455.844	OK	OK	2.37012
Csa3G144230	-	-	Csa3G144230	'Sulfate adenylyltransferase; contains IPR002650 (Sulphate adenylyltransferase), IPR014729 (Rossmann-like alpha/beta/alpha sandwich fold), IPR015947 (PUA-like domain)	-	Chr3:9600620-9603494	-	-	IGV_LINK	925.31	28.8835	1.07975	56.6872	OK	4787.36	149.189	0	314.325	OK	OK	2.36882
Csa5G576770	-	-	Csa5G576770	'Nucleotidyl transferase domain-containing protein; contains IPR014729 (Rossmann-like alpha/beta/alpha sandwich fold)	-	Chr5:20199859-20210446	-	-	IGV_LINK	786.559	38.0096	0	80.1621	OK	4083.24	196.174	0	410.846	OK	OK	2.3677
Csa5G033980	-	-	Csa5G033980	'Unknown protein	-	Chr5:1148552-1157389	-	-	IGV_LINK	148.858	14.2408	0	29.7824	OK	770.505	73.3374	2.76501	143.91	OK	OK	2.36452
Csa6G082530	-	-	Csa6G082530	'Alpha-toxin; contains IPR005830 (Aerolysin/haemolysin/leukocidin toxin), IPR008998 (Agglutinin), IPR023307 (Aerolysin-like toxin, beta complex domain)	-	Chr6:5589034-5590645	-	-	IGV_LINK	625.756	23.3542	0.787003	45.9215	OK	3218.06	119.864	0	248.37	OK	OK	2.35965
Csa3G017050	-	-	Csa3G017050	'Chromosome undetermined scaffold_61, whole genome shotgun sequence; contains IPR003409 (MORN motif)	-	Chr3:1627703-1631401	-	-	IGV_LINK	271.069	8.47126	0	18.1061	OK	1393	43.4607	0.96538	85.9561	OK	OK	2.35906
Csa4G618500	-	-	Csa4G618500	'UDP-glycosyltransferase 1; contains IPR002213 (UDP-glucuronosyl/UDP-glucosyltransferase)	-	Chr4:19791241-19793166	-	-	IGV_LINK	179.181	5.48768	0	11.4492	OK	920.689	28.1514	1.05403	55.2488	OK	OK	2.35894
Csa3G702070	-	-	Csa3G702070	'Auxin-independent growth promoter-like protein; contains IPR019378 (GDP-fucose protein O-fucosyltransferase)	-	Chr3:26615869-26619286	-	-	IGV_LINK	188.37	4.92979	0	10.3614	OK	967.485	25.2845	0.928718	49.6404	OK	OK	2.35866
Csa3G873780	-	-	Csa3G873780	'Zinc finger FYVE domain-containing protein 28; contains IPR013083 (Zinc finger, RING/FYVE/PHD-type)	-	Chr3:36535774-36540977	-	-	IGV_LINK	1284.59	33.2455	0.893765	65.5972	OK	6587.39	170.248	0	405.839	OK	OK	2.35641
Csa3G099660	-	-	Csa3G099660	'Cyclic nucleotide-gated ion channel, putative; contains IPR014710 (RmlC-like jelly roll fold)	-	Chr3:4944224-4949631	-	-	IGV_LINK	2245.74	58.9743	0	125.109	OK	11514	301.942	0	687.688	OK	OK	2.35611
Csa1G414240	-	-	Csa1G414240	'Soul heme-binding family protein; contains IPR006917 (SOUL haem-binding protein), IPR011256 (Regulatory factor, effector, bacterial), IPR018790 (Protein of unknown function DUF2358)	-	Chr1:15080575-15084397	-	-	IGV_LINK	2.75663	0.131548	0	0.384062	OK	14.1477	0.673422	0	1.61265	OK	OK	2.35592
Csa3G812110	-	-	Csa3G812110	'Unknown protein	-	Chr3:31169151-31173709	-	-	IGV_LINK	2.75663	0.180136	0	0.930909	OK	14.1477	0.921288	0	3.08498	OK	OK	2.35457
Csa6G354370	-	-	Csa6G354370	'Wall-associated receptor kinase 2; contains IPR025287 (Wall-associated receptor kinase galacturonan-binding domain)	-	Chr6:15830772-15831826	-	-	IGV_LINK	2.75663	0.190345	0	0.555723	OK	14.1477	0.973311	0	2.33079	OK	OK	2.35428
Csa6G516850	-	-	Csa6G516850	'Unknown protein	-	Chr6:26943145-26943955	-	-	IGV_LINK	2.75663	0.232587	0	0.679052	OK	14.1477	1.18834	0	2.84573	OK	OK	2.35311
Csa3G881860	-	-	Csa3G881860	'MTD1	-	Chr3:37356123-37357192	-	-	IGV_LINK	222.368	15.6365	0	33.1266	OK	1137.26	79.6707	2.57847	156.763	OK	OK	2.34913
Csa4G621720	-	-	Csa4G621720	'Cytochrome P450; contains IPR001128 (Cytochrome P450)	-	Chr4:19938715-19939392	-	-	IGV_LINK	13.7832	11.959	0	28.6001	OK	71.8268	60.8876	0	147.173	OK	OK	2.34805
Csa6G081450	-	-	Csa6G081450	'Salt-tolerance protein; contains IPR000315 (Zinc finger, B-box)	-	Chr6:5517024-5520296	-	-	IGV_LINK	1596.09	72.8806	0	154.359	OK	8002.16	370.493	0	886.054	OK	OK	2.34584
Csa7G073540	-	-	Csa7G073540	'E3 ubiquitin-protein ligase MARCH6; contains IPR011016 (Zinc finger, RING-CH-type), IPR013083 (Zinc finger, RING/FYVE/PHD-type)	-	Chr7:4891077-4896686	-	-	IGV_LINK	2338.54	33.9519	0	71.9633	OK	11874.3	172.262	0	390.576	OK	OK	2.34304
Csa4G055360	-	-	Csa4G055360	'Unknown protein	-	Chr4:4602697-4604330	-	-	IGV_LINK	184.694	52.1556	0	108.848	OK	950.072	264.558	9.79503	519.321	OK	OK	2.34269
Csa3G812130	-	-	Csa3G812130	'Unknown protein	-	Chr3:31175062-31179466	-	-	IGV_LINK	2.75663	0.694958	0	2.02897	OK	14.1477	3.52131	0	8.4325	OK	OK	2.34111
Csa1G002910	-	-	Csa1G002910	'Glyoxal oxidase-related protein; contains IPR011043 (Galactose oxidase/kelch, beta-propeller), IPR014756 (Immunoglobulin E-set), IPR015916 (Galactose oxidase, beta-propeller)	-	Chr1:544418-546125	-	-	IGV_LINK	111.184	3.88961	0	8.28084	OK	562.643	19.6465	0.590998	38.7021	OK	OK	2.33658
Csa5G152160	-	-	Csa5G152160	'Plant cell wall protein SlTFR88; contains IPR004864 (Late embryogenesis abundant protein, LEA-14)	-	Chr5:4726604-4727298	-	-	IGV_LINK	6.43214	0.66392	0	1.67526	OK	32.6485	3.35149	0	7.96082	OK	OK	2.33572
Csa7G425910	-	-	Csa7G425910	'Cc-nbs-lrr resistance protein	-	Chr7:16258693-16259567	-	-	IGV_LINK	16.5398	1.26782	0	3.02836	OK	83.7979	6.39715	0	13.8582	OK	OK	2.33508
Csa1G071850	-	-	Csa1G071850	'Unknown protein; contains IPR022251 (Protein of unknown function wound-induced)	-	Chr1:7230583-7230879	-	-	IGV_LINK	5.51326	2.39371	0	6.17874	OK	28.2954	12.0624	0	28.5931	OK	OK	2.33319
Csa2G251520	-	-	Csa2G251520	'Auxin-induced protein 5NG4	-	Chr2:12408354-12408766	-	-	IGV_LINK	416.251	175.29	2.47244	348.108	OK	2135.21	883.114	0	1880.96	OK	OK	2.33286
Csa4G624960	-	-	Csa4G624960	'Putative receptor-like protein kinase 2; contains IPR001611 (Leucine-rich repeat), IPR011009 (Protein kinase-like domain), IPR021720 (Malectin)	-	Chr4:20146739-20155989	-	-	IGV_LINK	3.67551	0.0716132	0	0.19484	OK	18.5008	0.360094	0	0.858894	OK	NOTEST	2.33007
Csa3G698520	-	-	Csa3G698520	'Lipid binding protein, putative; contains IPR016140 (Bifunctional inhibitor/plant lipid transfer protein/seed storage helical domain)	-	Chr3:26559240-26560917	-	-	IGV_LINK	2.75663	1.62888	0	4.75561	OK	14.1477	8.18786	0	19.6075	OK	OK	2.3296
Csa5G166390	-	-	Csa5G166390	'Cytochrome p450; contains IPR001128 (Cytochrome P450)	-	Chr5:6334530-6337784	-	-	IGV_LINK	14.702	0.630329	0	1.52033	OK	74.0033	3.16554	0	7.63103	OK	OK	2.32828
Csa6G013360	-	-	Csa6G013360	'Metal ion binding protein; contains IPR006121 (Heavy metal-associated domain, HMA)	-	Chr6:1425915-1427605	-	-	IGV_LINK	254.529	14.7214	0	44.1972	OK	1280.91	73.8788	0	256.548	OK	OK	2.32724
Csa4G664500	-	-	Csa4G664500	'Cinnamoyl-CoA reductase, putative; contains IPR001509 (NAD-dependent epimerase/dehydratase), IPR016040 (NAD(P)-binding domain)	-	Chr4:23163885-23166540	-	-	IGV_LINK	2545.29	100.375	0	211.378	OK	12797.1	503.605	0	1149.85	OK	OK	2.32689
Csa5G652220	-	-	Csa5G652220	'Transcription factor bHLH130; contains IPR011598 (Myc-type, basic helix-loop-helix (bHLH) domain)	-	Chr5:27950970-27954818	-	-	IGV_LINK	86.3745	8.26317	0	17.8661	OK	435.314	41.4335	0.703247	82.1638	OK	OK	2.32603
Csa3G198460	-	-	Csa3G198460	'WGS project CAID00000000 data, contig chromosome 05	-	Chr3:13557679-13558634	-	-	IGV_LINK	271.988	24.1641	0	51.7921	OK	1369.06	121.108	2.7936	239.423	OK	OK	2.32536
Csa2G075410	-	-	Csa2G075410	'Coatomer	-	Chr2:6176291-6181374	-	-	IGV_LINK	283.014	9.3921	0	20.1612	OK	1420.21	47.0478	0.988994	93.1066	OK	OK	2.32461
Csa7G058580	-	-	Csa7G058580	'Quinone oxidoreductase-like protein; contains IPR002085 (Alcohol dehydrogenase superfamily, zinc-type), IPR016040 (NAD(P)-binding domain), IPR020843 (Polyketide synthase, enoylreductase)	-	Chr7:3432951-3436637	-	-	IGV_LINK	978.604	42.4657	1.55112	83.3803	OK	4912.52	212.682	0	448.93	OK	OK	2.32433
Csa3G710200	-	-	Csa3G710200	'p-coumarate:CoA ligase 1; contains IPR000873 (AMP-dependent synthetase/ligase), IPR025110 (Domain of unknown function DUF4009)	-	Chr3:26800617-26803897	-	-	IGV_LINK	351.93	10.9855	0.0208977	21.95	OK	1765.2	55.0089	0.322582	109.695	OK	OK	2.32407
Csa6G135970	-	-	Csa6G135970	'Cell cycle control protein; contains IPR005045 (Protein of unknown function DUF284, transmembrane eukaryotic)	-	Chr6:9500920-9503679	-	-	IGV_LINK	1057.63	53.6718	1.86357	105.48	OK	5301.03	268.287	0	569.48	OK	OK	2.32154
Csa5G220390	-	-	Csa5G220390	'WGS project CAID00000000 data, contig chromosome 18	-	Chr5:9950148-9951577	-	-	IGV_LINK	15.6209	1.03978	0	2.48836	OK	78.3565	5.19722	0	11.3023	OK	OK	2.32146
Csa6G505950	-	-	Csa6G505950	'Chaperone protein dnaJ; contains IPR001623 (DnaJ domain)	-	Chr6:25811705-25812690	-	-	IGV_LINK	351.93	23.2812	0.0442879	46.518	OK	1765.2	116.362	0.682367	232.042	OK	OK	2.32139
Csa5G218880	-	-	Csa5G218880	'Haloacid dehalogenase-like hydrolase	-	Chr5:9876164-9878262	-	-	IGV_LINK	161.722	22.4392	0	46.6743	OK	814.037	112.119	4.26007	219.978	OK	OK	2.32094
Csa3G687730	-	-	Csa3G687730	'50S ribosomal protein L1; contains IPR002143 (Ribosomal protein L1), IPR023673 (Ribosomal protein L1, conserved site), IPR023674 (Ribosomal protein L1, superfamily)	-	Chr3:26290019-26292534	-	-	IGV_LINK	1200.05	71.7702	2.16651	141.374	OK	5989.92	357.092	0	765.126	OK	OK	2.31484
Csa7G222880	-	-	Csa7G222880	'Phloem filament protein; contains IPR009994 (Phloem filament PP1)	-	Chr7:7971198-7972000	-	-	IGV_LINK	8778.04	750.081	0	1745.98	OK	43851.3	3730.08	0	10505.1	OK	OK	2.31409
Csa2G381830	-	-	Csa2G381830	'Unknown protein	-	Chr2:19631190-19633270	-	-	IGV_LINK	81.7801	2.9084	0	6.30916	OK	407.018	14.4477	0.182196	28.7131	OK	OK	2.31254
Csa6G312580	-	-	Csa6G312580	'Dehydration-induced 19-like protein; contains IPR008598 (Drought induced 19/ RING finger protein 114)	-	Chr6:14900806-14904338	-	-	IGV_LINK	2340.38	102.639	0	217.529	OK	11639.2	509.253	0	1154.65	OK	OK	2.3108
Csa5G604970	-	-	Csa5G604970	'Singapore isolate B (sub-type 7) whole genome shotgun sequence assembly, scaffold_0	-	Chr5:22637271-22640338	-	-	IGV_LINK	496.194	19.8156	0.483332	39.1478	OK	2466.05	98.2728	0	207.771	OK	OK	2.31016
Csa3G175610	-	-	Csa3G175610	'Unknown protein	-	Chr3:11813924-11814399	-	-	IGV_LINK	3.67551	1.15165	0	3.13333	OK	18.5008	5.71	0	13.6195	OK	OK	2.30979
Csa7G024060	-	-	Csa7G024060	'Unknown protein	-	Chr7:1285901-1292989	-	-	IGV_LINK	4.59439	0.642467	0	9.77375	OK	22.854	3.17218	0	36.8219	OK	OK	2.30378
Csa1G065410	-	-	Csa1G065410	'Membrane protein-like; contains IPR002781 (Transmembrane protein TauE like)	-	Chr1:6910367-6913581	-	-	IGV_LINK	130.481	4.50296	0	9.49113	OK	645.353	22.2305	0.769459	43.6916	OK	OK	2.3036
Csa6G109750	-	-	Csa6G109750	'UDP-glucosyltransferase, putative; contains IPR002213 (UDP-glucuronosyl/UDP-glucosyltransferase)	-	Chr6:7422032-7424050	-	-	IGV_LINK	246.259	8.60378	0	18.3697	OK	1216.7	42.4299	1.25455	83.6052	OK	OK	2.30204
Csa2G060430	-	-	Csa2G060430	'40S ribosomal protein S2, putative; contains IPR020568 (Ribosomal protein S5 domain 2-type fold)	-	Chr2:4721308-4724038	-	-	IGV_LINK	57.8893	7.79028	0	18.4872	OK	287.307	38.3879	0	82.5228	OK	OK	2.3009
Csa3G822350	-	-	Csa3G822350	'Cation/calcium exchanger; contains IPR004837 (Sodium/calcium exchanger membrane region)	-	Chr3:32239366-32242082	-	-	IGV_LINK	429.116	9.48465	0.152461	18.8168	OK	2115.62	46.7061	0	99.4708	OK	OK	2.29994
Csa1G706610	-	-	Csa1G706610	'Zinc finger protein, putative; contains IPR002867 (Zinc finger, C6HC-type), IPR013083 (Zinc finger, RING/FYVE/PHD-type)	-	Chr1:28716139-28720954	-	-	IGV_LINK	1223.03	33.6677	0.987425	66.3479	OK	6030.18	165.756	0	355.347	OK	OK	2.29963
Csa6G083560	-	-	Csa6G083560	'Hfr-2-like protein; contains IPR008998 (Agglutinin), IPR023307 (Aerolysin-like toxin, beta complex domain)	-	Chr6:5619245-5621563	-	-	IGV_LINK	819.639	29.9032	1.13661	58.6699	OK	4041.89	147.176	0	306.499	OK	OK	2.29916
Csa7G004150	-	-	Csa7G004150	'CM0216.450.nc protein	-	Chr7:209781-210776	-	-	IGV_LINK	387.766	25.3391	0.233864	50.4444	OK	1914.29	124.657	0	249.393	OK	OK	2.29853
Csa5G637160	-	-	Csa5G637160	'NAC domain-containing protein 21/22, putative; contains IPR003441 (No apical meristem (NAM) protein)	-	Chr5:26414540-26415722	-	-	IGV_LINK	11.0265	0.735792	0	1.76956	OK	54.4142	3.61813	0	8.63278	OK	OK	2.29788
Csa5G285030	-	-	Csa5G285030	'Proteinase inhibitor; contains IPR000864 (Proteinase inhibitor I13, potato inhibitor I)	-	Chr5:11811687-11812272	-	-	IGV_LINK	11.9454	5.96392	0	14.3182	OK	59.8556	29.307	0	70.0832	OK	OK	2.29691
Csa7G259360	-	-	Csa7G259360	'BURP domain-containing protein; contains IPR004873 (BURP domain)	-	Chr7:9354983-9355748	-	-	IGV_LINK	358.362	32.5412	0.108565	64.9738	OK	1768.46	159.811	0.914392	318.708	OK	OK	2.29603
Csa1G051870	-	-	Csa1G051870	'Probable leucine-rich repeat receptor-like protein kinase; contains IPR001611 (Leucine-rich repeat), IPR003591 (Leucine-rich repeat, typical subtype), IPR013210 (Leucine-rich repeat-containing N-terminal, type 2)	-	Chr1:6194139-6197206	-	-	IGV_LINK	176.424	4.14925	0	8.69736	OK	867.363	20.3735	0.772564	39.9745	OK	OK	2.29578
Csa5G383850	-	-	Csa5G383850	'Nitrate reductase; contains IPR001834 (NADH:cytochrome b5 reductase (CBR)), IPR008335 (Eukaryotic molybdopterin oxidoreductase), IPR014756 (Immunoglobulin E-set), IPR017938 (Riboflavin synthase-like beta-barrel)	-	Chr5:14185352-14188650	-	-	IGV_LINK	3155.43	58.4222	0	121.612	OK	15503.7	286.765	0	664.624	OK	OK	2.29528
Csa5G373720	-	-	Csa5G373720	'Cysteine-rich repeat secretory protein; contains IPR002902 (Gnk2-homologous domain)	-	Chr5:13874354-13874933	-	-	IGV_LINK	5.51326	0.822443	0	2.12292	OK	27.2071	4.02662	0	9.56479	OK	OK	2.29158
Csa7G220830	-	-	Csa7G220830	'BTB/POZ domain-containing protein	-	Chr7:7905883-7906478	-	-	IGV_LINK	109.346	13.9448	0	29.7193	OK	538.701	68.2356	1.51829	134.953	OK	OK	2.29079
Csa3G842040	-	-	Csa3G842040	'Double-stranded RNA binding protein; contains IPR014720 (Double-stranded RNA-binding-like domain)	-	Chr3:33882263-33883301	-	-	IGV_LINK	306.905	36.777	0	78.9375	OK	1508.36	179.602	3.08	356.123	OK	OK	2.28792
Csa3G044530	-	-	Csa3G044530	'Embryo defective 1303 protein	-	Chr3:3106381-3110127	-	-	IGV_LINK	324.364	35.9742	0	72.1217	OK	1593.25	175.663	2.35619	348.969	OK	OK	2.28777
Csa5G139860	-	-	Csa5G139860	'C4-dicarboxylate transporter/malic acid transport protein; contains IPR004695 (C4-dicarboxylate transporter/malic acid transport protein)	-	Chr5:3757908-3762209	-	-	IGV_LINK	7.35102	0.189423	0	0.4717	OK	35.9134	0.924154	0	2.17038	OK	OK	2.28652
Csa1G524660	-	-	Csa1G524660	'Putative two-component response regulator family protein; contains IPR009057 (Homeodomain-like)	-	Chr1:18266005-18267709	-	-	IGV_LINK	7.35102	0.257669	0	0.641646	OK	35.9134	1.25649	0	2.95087	OK	OK	2.28581
Csa1G045440	-	-	Csa1G045440	'Probable receptor-like protein kinase; contains IPR011009 (Protein kinase-like domain), IPR013320 (Concanavalin A-like lectin/glucanase, subgroup)	-	Chr1:4934504-4937071	-	-	IGV_LINK	124.967	9.06081	0	19.1513	OK	611.616	44.1746	1.46023	86.8889	OK	OK	2.2855
Csa2G352380	-	-	Csa2G352380	'Unknown protein	-	Chr2:16267256-16272452	-	-	IGV_LINK	13.7832	7.67913	0	52.3059	OK	68.5619	37.429	0	294.025	OK	OK	2.28514
Csa7G043670	-	-	Csa7G043670	'Probable multidrug resistance protein NorM; contains IPR002528 (Multi antimicrobial extrusion protein)	-	Chr7:2475328-2479036	-	-	IGV_LINK	546.732	19.3667	0.559842	38.1736	OK	2667.39	94.3077	0	198.3	OK	OK	2.2838
Csa1G043200	-	-	Csa1G043200	'Kunitz trypsin inhibitor; contains IPR002160 (Proteinase inhibitor I3, Kunitz legume)	-	Chr1:4791692-4792503	-	-	IGV_LINK	79.9423	6.73444	0	14.628	OK	390.694	32.7653	0.319881	65.2106	OK	OK	2.28254
Csa4G627790	-	-	Csa4G627790	'Subtilisin-like serine protease	-	Chr4:20390869-20396195	-	-	IGV_LINK	448.412	7.35704	0.138242	14.5758	OK	2183.1	35.7865	0	76.1032	OK	OK	2.28222
Csa6G039540	-	-	Csa6G039540	'CONSTANS-like zinc finger protein; contains IPR000315 (Zinc finger, B-box), IPR010402 (CCT domain)	-	Chr6:2811415-2813327	-	-	IGV_LINK	148.858	7.0784	0	14.8034	OK	725.886	34.4294	1.23754	67.6213	OK	OK	2.28215
Csa5G615820	-	-	Csa5G615820	'Lysine histidine transporter; contains IPR013057 (Amino acid transporter, transmembrane)	-	Chr5:24376579-24381303	-	-	IGV_LINK	56.0515	2.06179	0	4.87879	OK	273.159	10.0282	0	21.4414	OK	OK	2.28209
Csa3G781560	-	-	Csa3G781560	'Mediator of RNA polymerase II transcription subunit 27; contains IPR021627 (Mediator complex, subunit Med27)	-	Chr3:30196593-30201117	-	-	IGV_LINK	729.589	22.6491	0.549165	44.749	OK	3505.36	110.116	0	232.266	OK	OK	2.2815
Csa1G690250	-	-	Csa1G690250	'F7O18.3 protein	-	Chr1:27700702-27706249	-	-	IGV_LINK	376.74	17.4954	0.124749	34.8661	OK	1834.85	84.998	0.240152	169.756	OK	OK	2.28045
Csa3G303630	-	-	Csa3G303630	'MYB-related transcription factor; contains IPR009057 (Homeodomain-like)	-	Chr3:17199979-17202246	-	-	IGV_LINK	15.6209	1.22721	0	2.9369	OK	76.1799	5.95987	0	14.4421	OK	OK	2.2799
Csa1G025180	-	-	Csa1G025180	'Unknown protein	-	Chr1:2780726-2781071	-	-	IGV_LINK	69.8347	43.8951	0	105.966	OK	346.074	212.959	0.120516	425.798	OK	OK	2.27845
Csa7G073570	-	-	Csa7G073570	'ABSCISIC ACID-INSENSITIVE 5-like protein; contains IPR004827 (Basic-leucine zipper domain)	-	Chr7:4910906-4915265	-	-	IGV_LINK	878.447	25.9594	0	52.8305	OK	4456.52	125.943	0	295.965	OK	OK	2.27843
Csa4G082380	-	-	Csa4G082380	'G-type lectin S-receptor-like serine/threonine-protein kinase; contains IPR001480 (Bulb-type lectin domain), IPR024179 (S-locus glycoprotein, mannose-binding-type)	-	Chr4:5511339-5512864	-	-	IGV_LINK	455.763	18.0931	0.35717	35.8291	OK	2215.75	87.776	0	185.905	OK	OK	2.27838
Csa2G008750	-	-	Csa2G008750	'Metallophosphoesterase; contains IPR004843 (Metallophosphoesterase domain), IPR027629 (Conserved hypothetical protein CHP04168)	-	Chr2:1508126-1513406	-	-	IGV_LINK	729.589	34.9555	0.880132	69.0309	OK	3551.07	169.457	0	355.564	OK	OK	2.27732
Csa6G525460	-	-	Csa6G525460	'Unknown protein	-	Chr6:28520689-28521660	-	-	IGV_LINK	10.1077	6.77991	0	16.4539	OK	50.0611	32.8598	0	78.1481	OK	OK	2.27699
Csa5G317890	-	-	Csa5G317890	'2-succinylbenzoate-CoA ligase; contains IPR000873 (AMP-dependent synthetase/ligase), IPR025110 (Domain of unknown function DUF4009)	-	Chr5:12871078-12873209	-	-	IGV_LINK	96.4821	2.64376	0	5.67828	OK	467.962	12.8042	0.272225	25.3361	OK	OK	2.27595
Csa5G426400	-	-	Csa5G426400	'AT5g16610/MTG13_5	-	Chr5:15431005-15453198	-	-	IGV_LINK	430.954	13.3511	0.2182	26.484	OK	2090.59	64.6606	0	137.884	OK	OK	2.27593
Csa3G731080	-	-	Csa3G731080	'GTPase IMAP family member 4; contains IPR006703 (AIG1), IPR027417 (P-loop containing nucleoside triphosphate hydrolase)	-	Chr3:27495125-27496487	-	-	IGV_LINK	35.8362	2.74693	0	6.51738	OK	174.126	13.2928	0	27.7351	OK	OK	2.27475
Csa2G024440	-	-	Csa2G024440	'Lipoxygenase; contains IPR000907 (Lipoxygenase), IPR027433 (Lipoxygenase, domain 3)	-	Chr2:2812138-2815701	-	-	IGV_LINK	631.269	285.083	9.69391	560.472	OK	3108.14	1377.72	0	2861.17	OK	OK	2.27283
Csa2G072440	-	-	Csa2G072440	'T12C22.4 protein	-	Chr2:5585734-5588650	-	-	IGV_LINK	527.436	29.0483	0.794019	57.3027	OK	2555.29	140.319	0	294.604	OK	OK	2.27219
Csa6G083030	-	-	Csa6G083030	'Alpha-toxin; contains IPR005830 (Aerolysin/haemolysin/leukocidin toxin), IPR008998 (Agglutinin), IPR023307 (Aerolysin-like toxin, beta complex domain)	-	Chr6:5595009-5596510	-	-	IGV_LINK	338.147	20.6847	0	41.3965	OK	1636.78	99.7972	1.14744	198.447	OK	OK	2.27044
Csa1G533490	-	-	Csa1G533490	'Putative serine/threonine protein phosphatase superfamily protein; contains IPR004843 (Metallophosphoesterase domain)	-	Chr1:18960325-18965527	-	-	IGV_LINK	192.045	5.54408	0	11.5003	OK	927.218	26.7223	0	56.9832	OK	OK	2.26902
Csa6G490110	-	-	Csa6G490110	'Methylesterase	-	Chr6:23213742-23215445	-	-	IGV_LINK	157.128	7.56559	0	15.7645	OK	758.534	36.4292	1.36827	71.4902	OK	OK	2.26757
Csa4G280600	-	-	Csa4G280600	'Plant viral-response family protein-like; contains IPR006904 (Protein of unknown function DUF716, TMEM45)	-	Chr4:10941987-10943480	-	-	IGV_LINK	11.9454	0.626971	0	1.50524	OK	57.6791	3.01891	0	7.18697	OK	OK	2.26756
Csa3G164540	-	-	Csa3G164540	'Unknown protein	-	Chr3:10851705-10852019	-	-	IGV_LINK	29.4041	11.1954	0	26.7183	OK	143.654	53.7694	0	112.657	OK	OK	2.26388
Csa3G880030	-	-	Csa3G880030	'RING finger and CHY zinc finger domain-containing protein; contains IPR004039 (Rubredoxin-type fold), IPR008913 (Zinc finger, CHY-type), IPR013083 (Zinc finger, RING/FYVE/PHD-type), IPR017921 (Zinc finger, CTCHY-type)	-	Chr3:37100579-37102868	-	-	IGV_LINK	421.765	30.1722	0.451632	59.8927	OK	2027.47	144.49	0	307.928	OK	OK	2.25968
Csa2G000350	-	-	Csa2G000350	'Receptor protein kinase, putative; contains IPR011009 (Protein kinase-like domain), IPR013083 (Zinc finger, RING/FYVE/PHD-type), IPR014729 (Rossmann-like alpha/beta/alpha sandwich fold)	-	Chr2:190118-193341	-	-	IGV_LINK	41.3495	1.10315	0	2.6033	OK	198.068	5.27669	0	11.1111	OK	OK	2.258
Csa2G070270	-	-	Csa2G070270	'Coiled-coil domain-containing protein, putative; contains IPR018612 (Domain of unknown function DUF2040)	-	Chr2:5394979-5399062	-	-	IGV_LINK	284.852	17.0168	0	36.4633	OK	1365.8	81.3323	1.90322	160.761	OK	OK	2.25687
Csa6G476060	-	-	Csa6G476060	'Copine I-like; contains IPR002035 (von Willebrand factor, type A), IPR010734 (Copine), IPR013083 (Zinc finger, RING/FYVE/PHD-type)	-	Chr6:21929348-21934105	-	-	IGV_LINK	113.941	6.93029	0	14.7319	OK	546.319	33.1216	0.956428	65.2868	OK	OK	2.25678
Csa2G382470	-	-	Csa2G382470	'Unknown protein	-	Chr2:19706276-19706695	-	-	IGV_LINK	22.9719	5.03689	0	11.9152	OK	111.005	24.0642	0	51.2376	OK	OK	2.25628
Csa4G658590	-	-	Csa4G658590	'Catalase; contains IPR002226 (Catalase haem-binding site), IPR010582 (Catalase immune-responsive domain), IPR011614 (Catalase core domain), IPR018028 (Catalase, mono-functional, haem-containing), IPR020835 (Catalase-like domain), IPR024708 (Catalase active site)	-	Chr4:22982969-22986750	-	-	IGV_LINK	567.866	18.6375	0.567409	36.7076	OK	2717.45	89.0313	0	187.313	OK	OK	2.2561
Csa4G012410	-	-	Csa4G012410	'F17L21.9	-	Chr4:1856435-1860959	-	-	IGV_LINK	93.7255	12.7085	0	103.314	OK	450.55	60.6527	0	188.676	OK	OK	2.25477
Csa3G872170	-	-	Csa3G872170	'Gibberellin-regulated protein; contains IPR003854 (Gibberellin regulated protein)	-	Chr3:36426104-36426899	-	-	IGV_LINK	112.103	13.1975	0	28.0814	OK	536.524	62.7689	1.76379	123.774	OK	OK	2.24978
Csa1G542510	-	-	Csa1G542510	'Phloem protein 2; contains IPR025886 (Phloem protein 2-like)	-	Chr1:20106888-20109116	-	-	IGV_LINK	7458.53	500.192	0	1181.04	OK	35556.4	2376.02	0	6867.94	OK	OK	2.24799
Csa4G295490	-	-	Csa4G295490	'CM0545.320.nc protein	-	Chr4:11864590-11865723	-	-	IGV_LINK	83.6178	5.63588	0	12.2094	OK	398.312	26.7502	0.297437	53.2029	OK	OK	2.24684
Csa5G177140	-	-	Csa5G177140	'Putative receptor-like protein kinase family protein; contains IPR011009 (Protein kinase-like domain), IPR013320 (Concanavalin A-like lectin/glucanase, subgroup), IPR024788 (Malectin-like carbohydrate-binding domain)	-	Chr5:7677657-7680648	-	-	IGV_LINK	82.699	1.57411	0	3.41246	OK	392.871	7.47039	0.0186903	14.9221	OK	OK	2.24665
Csa7G046640	-	-	Csa7G046640	'Putative wound-induced protein; contains IPR022251 (Protein of unknown function wound-induced)	-	Chr7:2766010-2766458	-	-	IGV_LINK	21.1342	4.14362	0	9.83071	OK	101.21	19.6407	0	42.0575	OK	OK	2.24488
Csa3G284030	-	-	Csa3G284030	'ATA15 protein	-	Chr3:16771286-16777099	-	-	IGV_LINK	717.643	35.5436	1.30989	69.7774	OK	3406.33	168.265	0	348.846	OK	OK	2.24307
Csa2G403680	-	-	Csa2G403680	'Disease resistance protein; contains IPR000767 (Disease resistance protein), IPR027417 (P-loop containing nucleoside triphosphate hydrolase)	-	Chr2:20697866-20702810	-	-	IGV_LINK	4.59439	0.06491	0	0.170635	OK	21.7657	0.307276	0	0.724131	OK	NOTEST	2.24302
Csa4G129550	-	-	Csa4G129550	'Unknown protein	-	Chr4:7844050-7844598	-	-	IGV_LINK	67.0781	9.63123	0	23.1393	OK	319.956	45.591	0	91.4546	OK	OK	2.24296
Csa2G058660	-	-	Csa2G058660	'Unknown protein; contains IPR023329 (Chlorophyll a/b binding protein domain)	-	Chr2:4396780-4402353	-	-	IGV_LINK	710.292	54.3118	0	109.341	OK	3444.42	256.988	0	545.841	OK	OK	2.24236
Csa4G038730	-	-	Csa4G038730	'Putative receptor protein kinase; contains IPR011009 (Protein kinase-like domain)	-	Chr4:3279733-3284424	-	-	IGV_LINK	1.83775	0.0454338	0	0.144324	OK	8.70628	0.214957	0	0.527262	OK	NOTEST	2.24221
Csa4G286320	-	-	Csa4G286320	'PRLI-interacting factor A	-	Chr4:11040879-11046017	-	-	IGV_LINK	933.579	18.3095	0.682423	35.9367	OK	4419.52	86.5859	0	181.407	OK	OK	2.24154
Csa3G730800	-	-	Csa3G730800	'WRKY transcription factor 17; contains IPR003657 (DNA-binding WRKY)	-	Chr3:27351542-27354455	-	-	IGV_LINK	48.7005	1.74587	0	4.13163	OK	230.716	8.25518	0	17.51	OK	OK	2.24135
Csa1G589140	-	-	Csa1G589140	'Putative transcription factor; contains IPR011598 (Myc-type, basic helix-loop-helix (bHLH) domain)	-	Chr1:22300433-22303828	-	-	IGV_LINK	0.918877	0.0344379	0	0.140442	OK	4.35314	0.162822	0	0.432542	OK	NOTEST	2.24123
Csa3G731720	-	-	Csa3G731720	'Vacuolar cation/proton exchanger 1a, putative; contains IPR004713 (Calcium/proton exchanger)	-	Chr3:27582519-27587434	-	-	IGV_LINK	2.75663	0.11083	0	0.323573	OK	13.0594	0.523926	0	1.25813	OK	NOTEST	2.24102
Csa7G259390	-	-	Csa7G259390	'Organ-specific protein S2; contains IPR024489 (Organ specific protein)	-	Chr7:9373773-9375465	-	-	IGV_LINK	0.918877	0.038684	0	0.157758	OK	4.35314	0.182853	0	0.485753	OK	NOTEST	2.24087
Csa4G646060	-	-	Csa4G646060	'GATA transcription factor; contains IPR013088 (Zinc finger, NHR/GATA-type)	-	Chr4:21924861-21927071	-	-	IGV_LINK	2.75663	0.125728	0	0.36707	OK	13.0594	0.594185	0	1.42685	OK	OK	2.2406
Csa5G606520	-	-	Csa5G606520	'Probable cyclin-dependent serine/threonine-protein kinase DDB_G0292550; contains IPR008581 (Protein of unknown function DUF863, plant)	-	Chr5:22912587-22917117	-	-	IGV_LINK	835.26	12.527	0.476248	24.5777	OK	3950.47	59.2006	0	123.103	OK	OK	2.24057
Csa5G630920	-	-	Csa5G630920	'WAT1-related protein; contains IPR000620 (Drug/metabolite transporter)	-	Chr5:25754793-25758652	-	-	IGV_LINK	1.83775	0.097027	0	0.308213	OK	8.70628	0.45837	0	1.12432	OK	NOTEST	2.24005
Csa7G452040	-	-	Csa7G452040	'Transcription factor, putative; contains IPR011598 (Myc-type, basic helix-loop-helix (bHLH) domain)	-	Chr7:18905300-18906482	-	-	IGV_LINK	0.918877	0.0488988	0	0.199416	OK	4.35314	0.231	0	0.613658	OK	NOTEST	2.24002
[truncated: 21,251 more rows]

## Sheet: Sheet1
Change	Change	Freq
0.000976562	-9.5	0	0
0.00195312	-8.5	0	0
0.00390625	-7.5	0	0
0.0078125	-6.5	0	0
0.015625	-5.5	0	0
0.03125	-4.5	60	0.00273511
0.0625	-3.5	228	0.0103934
0.125	-2.5	505	0.0230205
0.25	-1.5	1462	0.0666454
0.5	-0.5	3968	0.180882
1	0.5	9616	0.438346	0.812098	0.940511
2	1.5	4231	0.19287
4	2.5	1355	0.0617678
8	3.5	342	0.0155901
16	4.5	98	0.00446734
32	5.5	43	0.00196016
64	6.5	18	0.000820532
128	7.5	8	0.000364681
256	8.5	2	9.11702e-05
512	9.5	1	4.55851e-05
1024	10.5	0	0
		21937

## Sheet: Sheet2
Csa1G002810	-	-	Csa1G002810	'Peptide methionine sulfoxide reductase MsrA; contains IPR002569 (Peptide methionine sulphoxide reductase MsrA)	-	Chr1:501846-502845	-	-	IGV_LINK	79.0235	5.82416	0	12.659	OK	16132.7	1184.35	0	2759.32	OK	OK	7.66783	7.66783
Csa1G050220	-	-	Csa1G050220	'Anthranilate N-benzoyltransferase; contains IPR003480 (Transferase), IPR023213 (Chloramphenicol acetyltransferase-like domain)	-	Chr1:5790607-5792135	-	-	IGV_LINK	1.83775	0.119508	0	0.379625	OK	316.691	20.523	0	44.1024	OK	OK	7.42399	7.42399
Csa1G071830	-	-	Csa1G071830	'Terminal flower 1; contains IPR008914 (Phosphatidylethanolamine-binding protein PEBP)	-	Chr1:7211517-7213546	-	-	IGV_LINK	175.506	9.7764	0	20.4172	OK	5651.46	313.877	0	669.494	OK	OK	5.00475	5.00475
[truncated: 71 more rows]
